# Supplementary material for: RNA-binding protein LIN28B inhibits apoptosis through regulation of the AKT2/FOXO3A/BIM axis in ovarian cancer cells
Source: Signal Transduct Target Ther. 2018 Aug 31;3:23. doi: 10.1038/s41392-018-0026-5 (PMC6117292; doi:10.1038/s41392-018-0026-5)
Supplement: Supplementary file 1 — Supplemental Table S2 [file 41392_2018_26_MOESM1_ESM.xlsx]

## Sheet: 工作表1
Table S2. GO analysis of LIN28B-binding mRNAs
N	X	LOD	P	P_adj	attrib ID	attrib name
5	5	2.05031	5.69813e-06	0.008	GO:0000028	ribosomal small subunit assembly
5	5	2.05031	5.69813e-06	0.008	GO:0005832	chaperonin-containing T-complex
5	5	2.05031	5.69813e-06	0.008	GO:0006999	nuclear pore organization
67	84	1.61244	8.78329e-55	0	GO:0019083	viral transcription
72	91	1.59788	2.44443e-58	0	GO:0019058	viral infectious cycle
68	87	1.57206	1.73045e-54	0	GO:0006415	translational termination
29	37	1.55587	5.9173e-24	0	GO:0022625	cytosolic large ribosomal subunit
8	10	1.54118	1.54045e-07	0	GO:0042274	ribosomal small subunit biogenesis
28	36	1.54061	5.27296e-23	0	GO:0022627	cytosolic small ribosomal subunit
7	9	1.48654	1.38668e-06	0.001	GO:0008250	oligosaccharyltransferase complex
7	9	1.48654	1.38668e-06	0.001	GO:0042273	ribosomal large subunit biogenesis
72	98	1.46448	2.76942e-54	0	GO:0006414	translational elongation
68	96	1.407	1.46437e-49	0	GO:0043624	cellular protein complex disassembly
68	97	1.392	4.48301e-49	0	GO:0043241	protein complex disassembly
70	108	1.2892	7.19891e-47	0	GO:0034623	cellular macromolecular complex disassembly
70	109	1.27803	1.84158e-46	0	GO:0032984	macromolecular complex disassembly
9	14	1.24726	4.74469e-07	0.001	GO:0005852	eukaryotic translation initiation factor 3 complex
9	14	1.24726	4.74469e-07	0.001	GO:0042776	mitochondrial ATP synthesis coupled proton transport
67	114	1.17795	6.50077e-41	0	GO:0031018	endocrine pancreas development
38	65	1.16364	1.25556e-23	0	GO:0015934	large ribosomal subunit
8	14	1.1261	7.4017e-06	0.011	GO:0046933	hydrogen ion transporting ATP synthase activity, rotational mechanism
33	59	1.11791	7.28359e-20	0	GO:0015935	small ribosomal subunit
83	151	1.11546	2.83428e-47	0	GO:0022415	viral reproductive process
9	16	1.11251	2.29597e-06	0.001	GO:0005753	mitochondrial proton-transporting ATP synthase complex
9	16	1.11251	2.29597e-06	0.001	GO:0006611	protein export from nucleus
9	16	1.11251	2.29597e-06	0.001	GO:0045259	proton-transporting ATP synthase complex
13	24	1.08049	2.18101e-08	0	GO:0006099	tricarboxylic acid cycle
9	17	1.05812	4.49015e-06	0.003	GO:0030530	heterogeneous nuclear ribonucleoprotein complex
13	25	1.04425	4.1706e-08	0	GO:0046356	acetyl-CoA catabolic process
77	152	1.03886	1.61139e-40	0	GO:0003735	structural constituent of ribosome
39	77	1.02863	3.87411e-21	0	GO:0000216	M/G1 transition of mitotic cell cycle
30	60	1.01515	2.25822e-16	0	GO:0006977	DNA damage response, signal transduction by p53 class mediator resulting in cell cycle arrest
30	60	1.01515	2.25822e-16	0	GO:0072395	signal transduction involved in cell cycle checkpoint
30	60	1.01515	2.25822e-16	0	GO:0072401	signal transduction involved in DNA integrity checkpoint
30	60	1.01515	2.25822e-16	0	GO:0072404	signal transduction involved in G1/S transition checkpoint
30	60	1.01515	2.25822e-16	0	GO:0072413	signal transduction involved in mitotic cell cycle checkpoint
30	60	1.01515	2.25822e-16	0	GO:0072422	signal transduction involved in DNA damage checkpoint
30	60	1.01515	2.25822e-16	0	GO:0072431	signal transduction involved in mitotic cell cycle G1/S transition DNA damage checkpoint
30	60	1.01515	2.25822e-16	0	GO:0072474	signal transduction involved in mitotic cell cycle G1/S checkpoint
27	54	1.01438	7.15808e-15	0	GO:0000502	proteasome complex
