# Supplementary material for: RNA-binding protein LIN28B inhibits apoptosis through regulation of the AKT2/FOXO3A/BIM axis in ovarian cancer cells
Source: Signal Transduct Target Ther. 2018 Aug 31;3:23. doi: 10.1038/s41392-018-0026-5 (PMC6117292; doi:10.1038/s41392-018-0026-5)
Supplement: Supplementary file 3 — Supplemental Table S1 [file 41392_2018_26_MOESM3_ESM.xlsx]

## Sheet: 工作表1
Table S1. Summary of LIN28B RNA-IP array
A2780	Gene Row (Double-click)	Probe set	Gene symbol	Description		Fold
	19406	7963646	AAAS	achalasia, adrenocortical insufficiency, alacrimia (Allgrove, triple-A)		2.08225
	20321	8052803	AAK1	AP2 associated kinase 1		2.01058
	25709	8058914	AAMP	angio-associated, migratory cell protein		2.35767
	8876	8002347	AARS	alanyl-tRNA synthetase		2.94854
	32509	8173629	ABCB7	ATP-binding cassette, sub-family B (MDR/TAP), member 7		2.61572
	28513	8097647	ABCE1	ATP-binding cassette, sub-family E (OABP), member 1		2.71167
	6738	8117929	ABCF1	ATP-binding cassette, sub-family F (GCN20), member 1		2.02249
	20154	8014487	ACACA	acetyl-Coenzyme A carboxylase alpha		2.17751
	26543	7902367	ACADM	acyl-Coenzyme A dehydrogenase, C-4 to C-12 straight chain		2.09073
	4756	8123137	ACAT2	acetyl-Coenzyme A acetyltransferase 2		2.07747
	21170	8015460	ACLY	ATP citrate lyase		3.43481
	10508	8154733	ACO1	aconitase 1, soluble		2.55659
	31394	8073430	ACO2	aconitase 2, mitochondrial		2.1846
	13177	8099965	ACOT7	acyl-CoA thioesterase 7		2.31985
	22821	8048733	ACSL3	acyl-CoA synthetase long-chain family member 3		3.03522
	12210	8137979	ACTB	actin, beta		3.0859
	28257	8019183	ACTG1	actin, gamma 1		3.40098
	6120	8084067	ACTL6A	actin-like 6A		2.00183
	20155	7979824	ACTN1	actinin, alpha 1		3.19918
	28070	8028524	ACTN4	actinin, alpha 4		3.41518
	12466	7936028	ACTR1A	ARP1 actin-related protein 1 homolog A, centractin alpha (yeast)		2.17505
	6846	8044686	ACTR3	ARP3 actin-related protein 3 homolog (yeast)		2.36485
	9122	7905881	ADAM15	ADAM metallopeptidase domain 15		2.17099
	17135	8050190	ADAM17	ADAM metallopeptidase domain 17		2.17226
	25206	8146000	ADAM9	ADAM metallopeptidase domain 9 (meltrin gamma)		2.73074
	27291	7920531	ADAR	adenosine deaminase, RNA-specific		3.15728
	32600	8101844	ADH5	alcohol dehydrogenase 5 (class III), chi polypeptide		5.43443
	20026	8067011	ADNP	activity-dependent neuroprotector homeobox		2.06035
	4975	8063893	ADRM1	adhesion regulating molecule 1		2.04718
	6792	8073242	ADSL	adenylosuccinate lyase		2.28273
	31141	8032576	AES	amino-terminal enhancer of split		2.39224
	27178	8114083	AFF4	AF4/FMR2 family, member 4		2.22057
	12997	8022342	AFG3L2	AFG3 ATPase family gene 3-like 2 (yeast)		2.13011
	20568	8048847	AGFG1	ArfGAP with FG repeats 1		2.5989
	10297	8125328	AGPAT1	1-acylglycerol-3-phosphate O-acyltransferase 1 (lysophosphatidic acid acyltransferase, alpha)		2.28431
	13826	8146142	AGPAT6	1-acylglycerol-3-phosphate O-acyltransferase 6 (lysophosphatidic acid acyltransferase, zeta)		2.87173
	23497	8046604	AGPS	alkylglycerone phosphate synthase		2.27447
	14412	8056220	AHCTF1	AT hook containing transcription factor 1		4.87124
	31897	8065738	AHCY	adenosylhomocysteinase		3.42309
	18201	7903803	AHCYL1	adenosylhomocysteinase-like 1		2.29401
	14813	7975976	AHSA1	AHA1, activator of heat shock 90kDa protein ATPase homolog 1 (yeast)		2.23553
	23814	8175052	AIFM1	apoptosis-inducing factor, mitochondrion-associated, 1		2.38877
	19734	7916590	AK2	adenylate kinase 2		2.96835
	18303	7968835	AKAP11	A kinase (PRKA) anchor protein 11		2.73259
	5309	8143054	AKR1B1	aldo-keto reductase family 1, member B1 (aldose reductase)		2.73405
	6249	8036840	AKT2	v-akt murine thymoma viral oncogene homolog 2		2.27551
	17095	7935230	ALDH18A1	aldehyde dehydrogenase 18 family, member A1		2.54236
	27721	8113773	ALDH7A1	aldehyde dehydrogenase 7 family, member A1		3.322
	5458	7994737	ALDOA	aldolase A, fructose-bisphosphate		2.30544
	29042	7950654	ALG8	asparagine-linked glycosylation 8, alpha-1,3-glucosyltransferase homolog (S. cerevisiae)		2.16473
	19836	8001477	AMFR	autocrine motility factor receptor		2.53726
	23146	8009432	AMZ2	archaelysin family metallopeptidase 2		2.51682
	20057	8054614	ANAPC1	anaphase promoting complex subunit 1		2.56699
	6957	7967149	ANAPC5	anaphase promoting complex subunit 5		2.2523
	17623	8011599	ANKFY1	ankyrin repeat and FYVE domain containing 1		2.84881
	6892	8085628	ANKRD28	ankyrin repeat domain 28		2.45107
	11807	8054054	ANKRD36B	ankyrin repeat domain 36B		2.13597
	31909	8132318	ANLN	anillin, actin binding protein		2.15336
	8174	7954997	ANO6	anoctamin 6		2.14898
	24197	8102619	ANXA5	annexin A5		2.22117
	20046	8115234	ANXA6	annexin A6		2.49761
	20502	8002592	AP1G1	adaptor-related protein complex 1, gamma 1 subunit		2.33629
	22609	8030470	AP2A1	adaptor-related protein complex 2, alpha 1 subunit		3.13032
	11990	8006542	AP2B1	adaptor-related protein complex 2, beta 1 subunit		2.63454
	11799	8084345	AP2M1	adaptor-related protein complex 2, mu 1 subunit		2.02151
	33053	8032418	AP3D1	adaptor-related protein complex 3, delta 1 subunit		2.61592
	30489	7906185	APOA1BP	apolipoprotein A-I binding protein		2.66377
	5777	8069644	APP	amyloid beta (A4) precursor protein		2.28086
	16881	8080645	APPL1	adaptor protein, phosphotyrosine interaction, PH domain and leucine zipper containing 1		2.19017
	11853	7987325	AQR	aquarius homolog (mouse)		2.77176
	28555	8175924	ARD1A	ARD1 homolog A, N-acetyltransferase (S. cerevisiae)		2.08665
	10443	7910229	ARF1	ADP-ribosylation factor 1		2.63671
	9747	7962904	ARF3	ADP-ribosylation factor 3		2.18265
	16789	7947681	ARHGAP1	Rho GTPase activating protein 1		2.56342
	10687	7932885	ARHGAP12	Rho GTPase activating protein 12		2.98978
	27961	8000375	ARHGAP17	Rho GTPase activating protein 17		2.01233
	4838	8019765	ARHGDIA	Rho GDP dissociation inhibitor (GDI) alpha		2.77618
	11631	7944560	ARHGEF12	Rho guanine nucleotide exchange factor (GEF) 12		2.21322
	12417	7899220	ARID1A	AT rich interactive domain 1A (SWI-like)		2.54939
	30118	7955019	ARID2	AT rich interactive domain 2 (ARID, RFX-like)		2.51418
	23778	7984641	ARIH1	ariadne homolog, ubiquitin-conjugating enzyme E2 binding protein, 1 (Drosophila)		2.08034
	25227	7999834	ARL6IP1	ADP-ribosylation factor-like 6 interacting protein 1		2.15336
	27162	8151066	ARMC1	armadillo repeat containing 1		2.01056
	8118	7919825	ARNT	aryl hydrocarbon receptor nuclear translocator		2.36199
	12186	8134552	ARPC1B	actin related protein 2/3 complex, subunit 1B, 41kDa		2.79921
	21562	7966315	ARPC3	actin related protein 2/3 complex, subunit 3, 21kDa		3.29763
	31537	8152867	ASAP1	ArfGAP with SH3 domain, ankyrin repeat and PH domain 1		2.27485
	7327	8128472	ASCC3	activating signal cointegrator 1 complex subunit 3		2.1369
	17247	7923086	ASPM	asp (abnormal spindle) homolog, microcephaly associated (Drosophila)		2.08274
	25876	8050875	ASXL2	additional sex combs like 2 (Drosophila)		2.10672
	4347	8180337	ATF4	activating transcription factor 4 (tax-responsive enhancer element B67)		2.12833
	18790	8048120	ATIC	5-aminoimidazole-4-carboxamide ribonucleotide formyltransferase/IMP cyclohydrolase		2.78993
	25373	8156575	ATMIN	ATM interactor		2.4106
	8451	8175492	ATP11C	ATPase, class VI, type 11C		3.00106
	15610	8035737	ATP13A1	ATPase type 13A1		2.07802
	5855	8092849	ATP13A3	ATPase type 13A3		2.72574
	19477	7904254	ATP1A1	ATPase, Na+/K+ transporting, alpha 1 polypeptide		2.68855
	5519	7958644	ATP2A2	ATPase, Ca++ transporting, cardiac muscle, slow twitch 2		3.46345
	15020	8023063	ATP5A1	ATP synthase, H+ transporting, mitochondrial F1 complex, alpha subunit 1, cardiac muscle		2.72811
	15233	7964234	ATP5B	ATP synthase, H+ transporting, mitochondrial F1 complex, beta polypeptide		2.51928
	12068	7926084	ATP5C1	ATP synthase, H+ transporting, mitochondrial F1 complex, gamma polypeptide 1		2.07631
	18939	8067288	ATP5E	ATP synthase, H+ transporting, mitochondrial F1 complex, epsilon subunit		2.51034
	26032	7968270	ATP5EP2	ATP synthase, H+ transporting, mitochondrial F1 complex, epsilon subunit pseudogene 2		3.88749
	6186	7903972	ATP5F1	ATP synthase, H+ transporting, mitochondrial F0 complex, subunit B1		2.03654
	26746	8008132	ATP5G1	ATP synthase, H+ transporting, mitochondrial F0 complex, subunit C1 (subunit 9)		2.61705
	10014	8141295	ATP5J2	ATP synthase, H+ transporting, mitochondrial F0 complex, subunit F2		3.50574
	22014	7944216	ATP5L	ATP synthase, H+ transporting, mitochondrial F0 complex, subunit G		2.06385
	12096	8070160	ATP5O	ATP synthase, H+ transporting, mitochondrial F1 complex, O subunit		2.84729
	21123	8170882	ATP6AP1	ATPase, H+ transporting, lysosomal accessory protein 1		2.30844
	32371	8007228	ATP6V0A1	ATPase, H+ transporting, lysosomal V0 subunit a1		2.84883
	10207	8002041	ATP6V0D1	ATPase, H+ transporting, lysosomal 38kDa, V0 subunit d1		2.44838
	26440	8110022	ATP6V0E1	ATPase, H+ transporting, lysosomal 9kDa, V0 subunit e1		2.43836
	25990	8144931	ATP6V1B2	ATPase, H+ transporting, lysosomal 56/58kDa, V1 subunit B2		2.54337
	28190	8147724	ATP6V1C1	ATPase, H+ transporting, lysosomal 42kDa, V1 subunit C1		2.83274
	13852	8073799	ATXN10	ataxin 10		2.29224
	29949	7966397	ATXN2	ataxin 2		2.08083
	8994	7994386	ATXN2L	ataxin 2-like		2.52552
	23967	8142100	ATXN7L1	ataxin 7-like 1		2.65213
	8296	8152222	AZIN1	antizyme inhibitor 1		2.11152
	22665	7983360	B2M	beta-2-microglobulin		2.71217
	26705	8179750	BAT1	HLA-B associated transcript 1		2.6057
	9753	8178011	BAT2	HLA-B associated transcript 2		2.67576
	26900	7907310	BAT2D1	BAT2 domain containing 1		2.65746
	33149	8158839	BAT2L	HLA-B associated transcript 2-like		2.32324
	24290	8178526	BAT3	HLA-B associated transcript 3		3.38419
	7928	7964203	BAZ2A	bromodomain adjacent to zinc finger domain, 2A		2.17719
	25522	8175835	BCAP31	B-cell receptor-associated protein 31		2.58379
	5413	8041283	BIRC6	baculoviral IAP repeat-containing 6		2.44359
	9750	8014008	BLMH	bleomycin hydrolase		2.01743
	7489	7952305	BMPR1A	bone morphogenetic protein receptor, type IA		2.35323
	11705	8047538	BMPR2	bone morphogenetic protein receptor, type II (serine/threonine kinase)		2.23896
	11766	8000692	BOLA2	bolA homolog 2 (E. coli)		2.23992
	22881	8179504	BRD2	bromodomain containing 2		2.67311
	12377	7922095	BRP44	brain protein 44		2.09187
	26693	8023955	BSG	basigin (Ok blood group)		2.24725
	16267	8069561	BTF3L4	basic transcription factor 3-like 4		3.30644
	11786	8054580	BUB1	budding uninhibited by benzimidazoles 1 homolog (yeast)		2.45714
	31214	7931187	BUB3	budding uninhibited by benzimidazoles 3 homolog (yeast)		2.50186
	25862	8047339	BZW1L1	basic leucine zipper and W2 domains 1 like 1		2.18241
	16291	7936706	C10orf119	chromosome 10 open reading frame 119		2.17978
	20609	7925978	C10orf18	chromosome 10 open reading frame 18		2.73568
	26028	7966462	C12orf30	chromosome 12 open reading frame 30		2.42429
	20288	7980309	C14orf1	chromosome 14 open reading frame 1		2.16364
	31896	7974771	C14orf135	chromosome 14 open reading frame 135		2.83709
	31283	7975989	C14orf156	chromosome 14 open reading frame 156		3.35909
	26412	7974352	C14orf166	chromosome 14 open reading frame 166		2.07556
	14118	7986509	C15orf51	dynamin 1 pseudogene		4.62852
	19372	8002987	C16orf61	chromosome 16 open reading frame 61		2.17395
	14273	8001658	C16orf80	chromosome 16 open reading frame 80		2.38925
	9834	8012207	C17orf61	chromosome 17 open reading frame 61		2.54787
	20112	7932964	C1D	C1D nuclear receptor co-repressor		2.88132
	32706	7898328	C1orf144	chromosome 1 open reading frame 144		3.06212
	14024	7904974	C1orf152	profilin 1 pseudogene		2.04972
	17808	7920492	C1orf43	chromosome 1 open reading frame 43		2.33318
	23824	7909931	C1orf58	chromosome 1 open reading frame 58		2.00991
	16898	7907404	C1orf9	chromosome 1 open reading frame 9		2.23602
	21281	8011850	C1QBP	complement component 1, q subcomponent binding protein		2.34067
	25976	8064833	C20orf30	chromosome 20 open reading frame 30		2.02075
	8609	8075585	C22orf28	chromosome 22 open reading frame 28		2.14185
	25634	8081867	C3orf1	chromosome 3 open reading frame 1		2.37578
	10625	8121911	C6orf173	chromosome 6 open reading frame 173		3.01145
	7800	8124273	C6orf62	chromosome 6 open reading frame 62		2.45578
	4462	8165648	C7orf11	chromosome 7 open reading frame 11		2.03614
	7126	8139244	C7orf44	chromosome 7 open reading frame 44		2.28327
	12492	8135915	C7orf68	chromosome 7 open reading frame 68		2.22008
	8133	8146225	C8orf40	chromosome 8 open reading frame 40		2.2958
	17983	8040843	CAD	carbamoyl-phosphate synthetase 2, aspartate transcarbamylase, and dihydroorotase		2.8566
	32123	8057578	CALCRL	calcitonin receptor-like		2.81441
	26211	8052010	CALM2	calmodulin 2 (phosphorylase kinase, delta)		2.12812
	7004	8026106	CALR	calreticulin		2.74653
	31056	8135955	CALU	calumenin		2.00044
	21178	7908614	CAMSAP1L1	calmodulin regulated spectrin-associated protein 1-like 1		2.40222
	30961	7956910	CAND1	cullin-associated and neddylation-dissociated 1		2.59962
	7510	8110522	CANX	calnexin		2.15735
	29557	7900382	CAP1	CAP, adenylate cyclase-associated protein 1 (yeast)		3.82964
	9041	8078110	CAPN7	calpain 7		2.16187
	19080	7939242	CAPRIN1	cell cycle associated protein 1		2.51725
	13745	7913169	CAPZB	capping protein (actin filament) muscle Z-line, beta		2.23349
	25575	7933760	CCDC6	coiled-coil domain containing 6		2.09307
	12084	8102643	CCNA2	cyclin A2		2.04355
	15369	7983969	CCNB2	cyclin B2		2.12822
	7944	8101212	CCNI	cyclin I		2.34891
	18130	7976648	CCNK	cyclin K		2.72091
	6413	7957052	CCT2	chaperonin containing TCP1, subunit 2 (beta)		2.58743
	19727	7920984	CCT3	chaperonin containing TCP1, subunit 3 (gamma)		3.18718
	18833	8052562	CCT4	chaperonin containing TCP1, subunit 4 (delta)		3.1413
	16479	8104449	CCT5	chaperonin containing TCP1, subunit 5 (epsilon)		2.48544
	7372	8132943	CCT6A	chaperonin containing TCP1, subunit 6A (zeta 1)		2.53914
	18505	8042720	CCT7	chaperonin containing TCP1, subunit 7 (eta)		2.41409
	13538	7937508	CD151	CD151 molecule (Raph blood group)		2.55471
	9237	7937802	CD81	CD81 molecule		3.27733
	9068	7926207	CDC123	cell division cycle 123 homolog (S. cerevisiae)		3.35348
	17733	8114396	CDC23	cell division cycle 23 homolog (S. cerevisiae)		2.07606
	20018	8086880	CDC25A	cell division cycle 25 homolog A (S. pombe)		2.51813
	15031	8016324	CDC27	cell division cycle 27 homolog (S. cerevisiae)		2.29894
	12628	7981387	CDC42BPB	CDC42 binding protein kinase beta (DMPK-like)		2.74636
	17777	8007071	CDC6	cell division cycle 6 homolog (S. cerevisiae)		2.09221
	11261	7949364	CDCA5	cell division cycle associated 5		2.5055
	31698	7956076	CDK2	cyclin-dependent kinase 2		2.13031
	26857	7964522	CDK4	cyclin-dependent kinase 4		2.68035
	5580	8158112	CDK9	cyclin-dependent kinase 9		2.24725
	12982	8060772	CDS2	CDP-diacylglycerol synthase (phosphatidate cytidylyltransferase) 2		3.09386
	8576	7997381	CENPN	centromere protein N		2.19241
	30248	8013015	CENPV	centromere protein V		2.39891
	19091	8020267	CEP192	centrosomal protein 192kDa		2.07835
	20793	8156026	CEP78	centrosomal protein 78kDa		2.18218
	13396	7949496	CFL1	cofilin 1 (non-muscle)		2.67181
	23528	7928401	CHCHD1	coiled-coil-helix-coiled-coil-helix domain containing 1		2.12313
	19317	7904883	CHD1L	chromodomain helicase DNA binding protein 1-like		2.02654
	26497	7960594	CHD4	chromodomain helicase DNA binding protein 4		2.2364
	31400	7977693	CHD8	chromodomain helicase DNA binding protein 8		2.67013
	22073	8035156	CHERP	calcium homeostasis endoplasmic reticulum protein		2.481
	11943	8039796	CHMP2A	chromatin modifying protein 2A		2.17489
	11719	8081055	CHMP2B	chromatin modifying protein 2B		2.23929
	16364	7982878	CHP	calcium binding protein P22		2.74404
	20512	7975113	CHURC1	churchill domain containing 1		2.98494
	14901	7996891	CIRH1A	cirrhosis, autosomal recessive 1A (cirhin)		2.18592
	19401	7927649	CISD1	CDGSH iron sulfur domain 1		3.15045
	25320	7947694	CKAP5	cytoskeleton associated protein 5		2.1638
	15782	8112327	CKS1B	CDC28 protein kinase regulatory subunit 1B		2.7205
	15300	8156290	CKS2	CDC28 protein kinase regulatory subunit 2		4.53295
	32441	8054888	CLASP1	cytoplasmic linker associated protein 1		2.41771
	31558	8178598	CLIC1	chloride intracellular channel 1		2.88424
	9094	8115524	CLINT1	clathrin interactor 1		2.2811
	24698	8110803	CLPTM1L	CLPTM1-like		2.84524
	7999	7989735	CLPX	ClpX caseinolytic peptidase X homolog (E. coli)		2.15156
	22757	8008834	CLTC	clathrin, heavy chain (Hc)		2.69234
	9060	7997427	CMIP	c-Maf-inducing protein		2.61208
	26235	8090546	CNBP	CCHC-type zinc finger, nucleic acid binding protein		2.07923
	26794	7910014	CNIH4	cornichon homolog 4 (Drosophila)		2.56479
	27456	8024111	CNN2	calponin 2		3.47813
	16101	7917885	CNN3	calponin 3, acidic		2.10481
	24534	8001693	CNOT1	CCR4-NOT transcription complex, subunit 1		2.67009
	8332	8078412	CNOT10	CCR4-NOT transcription complex, subunit 10		2.27554
	24608	7957106	CNOT2	CCR4-NOT transcription complex, subunit 2		2.09297
	12901	8109462	CNOT8	CCR4-NOT transcription complex, subunit 8		2.60054
	6058	8159654	COBRA1	cofactor of BRCA1		2.19026
	24886	8016858	COIL	coilin		2.21573
	11658	7921583	COPA	coatomer protein complex, subunit alpha		2.84285
	10031	7946703	COPB1	coatomer protein complex, subunit beta 1		2.40571
	13804	8082478	COPG	coatomer protein complex, subunit gamma		2.21854
	25375	8013094	COPS3	COP9 constitutive photomorphogenic homolog subunit 3 (Arabidopsis)		2.72744
	23640	8134699	COPS6	COP9 constitutive photomorphogenic homolog subunit 6 (Arabidopsis)		2.47887
	23863	7966135	CORO1C	coronin, actin binding protein, 1C		3.03623
	7050	7979906	COX16	COX16 cytochrome c oxidase assembly homolog (S. cerevisiae)		2.69254
	19330	7990436	COX5A	cytochrome c oxidase subunit Va		2.38421
	21308	7959153	COX6A1	cytochrome c oxidase subunit VIa polypeptide 1		2.24672
	31595	8027932	COX6B1	cytochrome c oxidase subunit Vib polypeptide 1 (ubiquitous)		2.44311
	24773	8168470	COX7B	cytochrome c oxidase subunit VIIb		3.02835
	21333	8065963	CPNE1	copine I		2.11036
	10102	8147172	CPNE3	copine III		2.07793
	7681	8153727	CPSF1	cleavage and polyadenylation specific factor 1, 160kDa		2.25544
	19630	7976243	CPSF2	cleavage and polyadenylation specific factor 2, 100kDa		2.27155
	25786	7999044	CREBBP	CREB binding protein		2.62644
	27476	8006850	CRKRS	Cdc2-related kinase, arginine/serine-rich		3.98594
	9905	8078450	CRTAP	cartilage associated protein		2.09288
	12065	8063283	CSE1L	CSE1 chromosome segregation 1-like (yeast)		2.22054
	7689	8019463	CSNK1D	casein kinase 1, delta		2.19434
	7503	8076056	CSNK1E	casein kinase 1, epsilon		2.06451
	25516	8064351	CSNK2A1	casein kinase 2, alpha 1 polypeptide		2.02878
	5931	7946655	CSNK2A1P	casein kinase 2, alpha 1 polypeptide pseudogene		2.42498
	19307	8178050	CSNK2B	casein kinase 2, beta polypeptide		3.51265
	26664	7963235	CSRNP2	cysteine-serine-rich nuclear protein 2		2.34175
	23486	8070701	CSTB	cystatin B (stefin B)		2.98552
	4361	8180351	CTBP2	C-terminal binding protein 2		2.18863
	32814	7964579	CTDSP2	CTD (carboxy-terminal domain, RNA polymerase II, polypeptide A) small phosphatase 2		2.27732
	31200	8108378	CTNNA1	catenin (cadherin-associated protein), alpha 1, 102kDa		2.47607
	14417	8079021	CTNNB1	catenin (cadherin-associated protein), beta 1, 88kDa		3.32448
	8271	7940079	CTNND1	catenin (cadherin-associated protein), delta 1		2.61667
	19115	7900510	CTPS	CTP synthase		2.49486
	29395	7947894	CUGBP1	CUG triplet repeat, RNA binding protein 1		2.79481
	27576	7933047	CUL2	cullin 2		2.59973
	19139	7996947	CYB5B	cytochrome b5 type B (outer mitochondrial membrane)		2.35151
	22316	8076481	CYB5R3	cytochrome b5 reductase 3		2.08142
	20862	8148728	CYC1	cytochrome c-1		2.99428
	8424	7981824	CYFIP1	cytoplasmic FMR1 interacting protein 1		2.41603
	32270	8051583	CYP1B1	cytochrome P450, family 1, subfamily B, polypeptide 1		2.77599
	7377	7977775	DAD1	defender against cell death 1		2.94123
	21416	7955464	DAZAP2	DAZ associated protein 2		2.41004
	28311	8099570	DCAF16	DDB1 and CUL4 associated factor 16		3.02988
	12336	8103859	DCTD	dCMP deaminase		2.11032
	20117	8053107	DCTN1	dynactin 1 (p150, glued homolog, Drosophila)		2.13705
	24465	7964466	DCTN2	dynactin 2 (p50)		3.32135
	27354	7994102	DCTN5	dynactin 5 (p25)		2.33378
	20477	8095009	DCUN1D4	DCN1, defective in cullin neddylation 1, domain containing 4 (S. cerevisiae)		2.01504
	12608	8179819	DDAH2	dimethylarginine dimethylaminohydrolase 2		2.28074
	29587	7948534	DDB1	damage-specific DNA binding protein 1, 127kDa		3.37702
	22713	8145922	DDHD2	DDHD domain containing 2		2.19879
	16934	7913256	DDOST	dolichyl-diphosphooligosaccharide-protein glycosyltransferase		2.49493
	18016	8040386	DDX1	DEAD (Asp-Glu-Ala-Asp) box polypeptide 1		2.15636
	28956	8076077	DDX17	DEAD (Asp-Glu-Ala-Asp) box polypeptide 17		2.62035
	19283	8044745	DDX18	DEAD (Asp-Glu-Ala-Asp) box polypeptide 18		2.34736
	28717	7962869	DDX23	DEAD (Asp-Glu-Ala-Asp) box polypeptide 23		2.33519
	4668	7981032	DDX24	DEAD (Asp-Glu-Ala-Asp) box polypeptide 24		2.78493
	13751	8166876	DDX3X	DEAD (Asp-Glu-Ala-Asp) box polypeptide 3, X-linked		2.09703
	23294	8017634	DDX5	DEAD (Asp-Glu-Ala-Asp) box polypeptide 5		2.00266
	9560	8014574	DDX52	DEAD (Asp-Glu-Ala-Asp) box polypeptide 52		2.52573
	26739	8139392	DDX56	DEAD (Asp-Glu-Ala-Asp) box polypeptide 56		2.51626
	23279	8154531	DENND4C	DENN/MADD domain containing 4C		2.46959
	6890	7946478	DENND5A	DENN/MADD domain containing 5A		2.20959
	24502	8042801	DGUOK	deoxyguanosine kinase		3.02208
	15237	7916432	DHCR24	24-dehydrocholesterol reductase		3.08081
	29100	7950067	DHCR7	7-dehydrocholesterol reductase		2.84067
	25873	8022640	DHFR	dihydrofolate reductase		2.16898
	20378	8099649	DHX15	DEAH (Asp-Glu-Ala-His) box polypeptide 15		2.18504
	8789	8079563	DHX30	DEAH (Asp-Glu-Ala-His) box polypeptide 30		2.89941
	12664	7936949	DHX32	DEAH (Asp-Glu-Ala-His) box polypeptide 32		2.28294
	13075	8011861	DHX33	DEAH (Asp-Glu-Ala-His) box polypeptide 33		3.21732
	8612	8007505	DHX8	DEAH (Asp-Glu-Ala-His) box polypeptide 8		2.70778
	25224	7908022	DHX9	DEAH (Asp-Glu-Ala-His) box polypeptide 9		2.45949
	7346	7981111	DICER1	dicer 1, ribonuclease type III		2.1643
	21158	8170971	DKC1	dyskeratosis congenita 1, dyskerin		2.14027
	7538	7927631	DKK1	dickkopf homolog 1 (Xenopus laevis)		2.38992
	17599	7979307	DLGAP5	discs, large (Drosophila) homolog-associated protein 5		2.00694
	22997	7975747	DLST	dihydrolipoamide S-succinyltransferase (E2 component of 2-oxo-glutarate complex)		2.05191
	17751	7934026	DNA2	DNA replication helicase 2 homolog (yeast)		3.95479
	24047	8001185	DNAJA2	DnaJ (Hsp40) homolog, subfamily A, member 2		3.23248
	11000	8034837	DNAJB1	DnaJ (Hsp40) homolog, subfamily B, member 1		2.27316
	12469	8084634	DNAJB11	DnaJ (Hsp40) homolog, subfamily B, member 11		2.27968
	25641	7912112	DNAJC11	DnaJ (Hsp40) homolog, subfamily C, member 11		2.59704
	30085	7974190	DNAJC19	DnaJ (Hsp40) homolog, subfamily C, member 19		4.86284
	25596	7914194	DNAJC8	DnaJ (Hsp40) homolog, subfamily C, member 8		2.49166
	22635	8033912	DNMT1	DNA (cytosine-5-)-methyltransferase 1		2.12494
	22314	7916669	DOCK7	dedicator of cytokinesis 7		2.14944
	30082	8070129	DONSON	downstream neighbor of SON		2.01359
	31132	7941243	DPF2	D4, zinc and double PHD fingers family 2		2.70915
	17051	7918034	DPH5	DPH5 homolog (S. cerevisiae)		2.03819
	29514	8145470	DPYSL2	dihydropyrimidinase-like 2		2.49331
	27694	7918474	DRAM2	DNA-damage regulated autophagy modulator 2		2.33742
	26052	8152582	DSCC1	defective in sister chromatid cohesion 1 homolog (S. cerevisiae)		2.15263
	32423	8121588	DSE	dermatan sulfate epimerase		2.49369
	11184	8066074	DSN1	DSN1, MIND kinetochore complex component, homolog (S. cerevisiae)		2.21195
	15238	7909568	DTL	denticleless homolog (Drosophila)		2.70006
	14335	7965335	DUSP6	dual specificity phosphatase 6		2.86958
	25114	8023228	DYM	dymeclin		2.71462
	14670	7976876	DYNC1H1	dynein, cytoplasmic 1, heavy chain 1		2.94586
	4321	8180311	DYNC1I2	dynein, cytoplasmic 1, intermediate chain 2		2.01511
	16444	8001841	DYNC1LI2	dynein, cytoplasmic 1, light intermediate chain 2		2.93467
	7560	7980535	DYNLL1	dynein, light chain, LC8-type 1		2.08496
	9693	8130499	DYNLT1	dynein, light chain, Tctex-type 1		2.51916
	24577	8068551	DYRK1A	dual-specificity tyrosine-(Y)-phosphorylation regulated kinase 1A		2.38804
	28258	8036602	ECH1	enoyl Coenzyme A hydratase 1, peroxisomal		2.87549
	20023	8129379	ECHDC1	enoyl Coenzyme A hydratase domain containing 1		2.49021
	13057	8158952	EEF1A1	eukaryotic translation elongation factor 1 alpha 1		2.09027
	7854	7948679	EEF1G	eukaryotic translation elongation factor 1 gamma		3.26101
	16547	8032730	EEF2	eukaryotic translation elongation factor 2		3.52871
	4597	8016099	EFTUD2	elongation factor Tu GTP binding domain containing 2		3.10441
	5816	8007141	EIF1	eukaryotic translation initiation factor 1		2.10119
	13356	7982620	EIF2AK4	eukaryotic translation initiation factor 2 alpha kinase 4		2.1933
	31135	7975224	EIF2S1	eukaryotic translation initiation factor 2, subunit 1 alpha, 35kDa		2.08885
	21389	8131111	EIF3B	eukaryotic translation initiation factor 3, subunit B		2.2085
	9800	7994415	EIF3C	eukaryotic translation initiation factor 3, subunit C		3.03989
	28300	8075798	EIF3D	eukaryotic translation initiation factor 3, subunit D		2.78506
	27078	8152323	EIF3E	eukaryotic translation initiation factor 3, subunit E		2.56733
	4420	8180410	EIF3F	eukaryotic translation initiation factor 3, subunit F		2.91944
	4825	7899737	EIF3I	eukaryotic translation initiation factor 3, subunit I		3.27397
	18440	8028514	EIF3K	eukaryotic translation initiation factor 3, subunit K		2.91057
	32369	8072946	EIF3L	eukaryotic translation initiation factor 3, subunit L		2.61754
	19263	7939137	EIF3M	eukaryotic translation initiation factor 3, subunit M		3.03105
	24964	8004497	EIF4A1	eukaryotic translation initiation factor 4A, isoform 1		3.31186
	10159	8019046	EIF4A3	eukaryotic translation initiation factor 4A, isoform 3		3.45602
	19114	8135268	EIF4B	eukaryotic translation initiation factor 4B		2.14171
	27025	7928119	EIF4EBP2	eukaryotic translation initiation factor 4E binding protein 2		2.05106
	17739	8084439	EIF4G1	eukaryotic translation initiation factor 4 gamma, 1		3.14417
	30233	7946610	EIF4G2	eukaryotic translation initiation factor 4 gamma, 2		2.36508
	32030	8133434	EIF4H	eukaryotic translation initiation factor 4H		4.16259
	23887	7934753	EIF5AL1	eukaryotic translation initiation factor 5A-like 1		4.49129
	28189	8012856	ELAC2	elaC homolog 2 (E. coli)		4.51323
	30900	8131096	ELFN1	extracellular leucine-rich repeat and fibronectin type III domain containing 1		2.11242
	17525	7954090	EMP1	epithelial membrane protein 1		3.45896
	5193	7924619	ENAH	enabled homolog (Drosophila)		2.12236
	19664	7912198	ENO1	enolase 1, (alpha)		3.24611
	25022	8073345	EP300	E1A binding protein p300		2.19208
	7989	7959995	EP400	E1A binding protein p400		2.32117
	6348	8129497	EPB41L2	erythrocyte membrane protein band 4.1-like 2		2.3535
	21228	7924351	EPRS	glutamyl-prolyl-tRNA synthetase		2.04265
	12380	8005994	ERAL1	Era G-protein-like 1 (E. coli)		2.00971
	21513	8054978	ERCC3	excision repair cross-complementing rodent repair deficiency, complementation group 3 (xeroderma pigmentosum group B complementing)		3.76777
	30805	8062174	ERGIC3	ERGIC and golgi 3		3.48711
	9725	7979864	ERH	enhancer of rudimentary homolog (Drosophila)		2.98661
	20264	7935692	ERLIN1	ER lipid raft associated 1		2.71556
	26465	7979179	ERO1L	ERO1-like (S. cerevisiae)		2.05453
	30315	8145570	ESCO2	establishment of cohesion 1 homolog 2 (S. cerevisiae)		2.45569
	18009	7955736	ESPL1	extra spindle pole bodies homolog 1 (S. cerevisiae)		2.28742
	11507	7956166	ESYT1	extended synaptotagmin-like protein 1		2.98574
	30311	7990566	ETFA	electron-transfer-flavoprotein, alpha polypeptide		2.00998
	18789	8092578	ETV5	ets variant 5		2.21527
	30733	7979367	EXOC5	exocyst complex component 5		2.2463
	23529	7912385	EXOSC10	exosome component 10		2.3176
	30680	8158714	EXOSC2	exosome component 2		3.00784
	30544	8130505	EZR	ezrin		2.22576
	4694	8147049	FABP5	fatty acid binding protein 5 (psoriasis-associated)		2.96327
	30197	7948612	FADS1	fatty acid desaturase 1		2.08626
	29045	7940565	FADS2	fatty acid desaturase 2		2.8617
	14132	7915995	FAF1	Fas (TNFRSF6) associated factor 1		2.40536
	17836	8110169	FAF2	Fas associated factor family member 2		2.75017
	4413	8180403	FAM115A	family with sequence similarity 115, member A		2.48706
	32870	8123494	FAM120B	family with sequence similarity 120B		2.50533
	17393	8045142	FAM128B	family with sequence similarity 128, member B		2.00275
	26217	8015655	FAM134C	family with sequence similarity 134, member C		2.02002
	22888	8052866	FAM136A	family with sequence similarity 136, member A		2.65112
	20588	8055249	FAM168B	family with sequence similarity 168, member B		3.96134
	14933	8005501	FAM18B2	family with sequence similarity 18, member B2		2.33982
	21114	7971039	FAM48A	family with sequence similarity 48, member A		2.11332
	18940	8003611	FAM57A	family with sequence similarity 57, member A		2.49426
	4266	8180256	FAM60A	family with sequence similarity 60, member A		2.27568
	5644	8151644	FAM82B	family with sequence similarity 82, member B		2.19619
	29207	8149387	FAM86B1	family with sequence similarity 86, member B1		2.2645
	21553	8148208	FAM91A1	family with sequence similarity 91, member A1		3.11519
	14013	8077731	FANCD2	Fanconi anemia, complementation group D2		2.02748
	14236	8019392	FASN	fatty acid synthase		3.34679
	23890	8047815	FASTKD2	FAST kinase domains 2		2.65255
	19521	8104079	FAT1	FAT tumor suppressor homolog 1 (Drosophila)		2.07766
	24043	8036777	FBL	fibrillarin		2.73963
	17933	8052024	FBXO11	F-box protein 11		2.69714
	22732	8049961	FBXO25	F-box protein 25		3.68517
	17915	8163784	FBXW2	F-box and WD repeat domain containing 2		2.03121
	27466	8144669	FDFT1	farnesyl-diphosphate farnesyltransferase 1		2.44206
	9555	8023466	FECH	ferrochelatase (protoporphyria)		3.2071
	19209	7979204	FERMT2	fermitin family homolog 2 (Drosophila)		2.40959
	23350	7925480	FH	fumarate hydratase		2.08366
	29886	7949518	FIBP	fibroblast growth factor (acidic) intracellular binding protein		2.11295
	28482	8007154	FKBP10	FK506 binding protein 10, 65 kDa		3.25979
	18348	8120428	FKBP1A	FK506 binding protein 1A, 12kDa		3.04548
	22623	8013191	FLII	flightless I homolog (Drosophila)		2.954
	5744	8017704	FLJ32065	hypothetical protein FLJ32065		2.84331
	18274	8176026	FLNA	filamin A, alpha		3.57807
	21647	7909628	FLVCR1	feline leukemia virus subgroup C cellular receptor 1		2.57031
	29349	7915408	FOXJ3	forkhead box J3		2.67634
	7546	7960340	FOXM1	forkhead box M1		2.7834
	6467	8013307	FOXO3B	forkhead box O3B pseudogene		2.6068
	33024	8170360	FTH1	ferritin, heavy polypeptide 1		2.15276
	18398	7995655	FTO	fat mass and obesity associated		2.09756
	20811	7917156	FUBP1	far upstream element (FUSE) binding protein 1		2.43496
	22738	7995069	FUS	fusion (involved in t(12;16) in malignant liposarcoma)		2.72635
	17460	8012110	GABARAP	GABA(A) receptor-associated protein		2.88368
	16916	8133030	GABPA	GA binding protein transcription factor, alpha subunit 60kDa		3.51921
	8593	8020903	GALNT1	UDP-N-acetyl-alpha-D-galactosamine:polypeptide N-acetylgalactosaminyltransferase 1 (GalNAc-T1)		2.34377
	5319	7948744	GANAB	glucosidase, alpha; neutral AB		2.87815
	8730	7953385	GAPDH	glyceraldehyde-3-phosphate dehydrogenase		2.65213
	25699	8157858	GAPVD1	GTPase activating protein and VPS9 domains 1		2.53346
	13837	8132070	GARS	glycyl-tRNA synthetase		2.35683
	5175	8070102	GART	phosphoribosylglycinamide formyltransferase, phosphoribosylglycinamide synthetase, phosphoribosylaminoimidazole synthetase		3.87122
	8804	8027169	GATAD2A	GATA zinc finger domain containing 2A		2.50999
	5067	7920341	GATAD2B	GATA zinc finger domain containing 2B		2.29296
	5355	7930031	GBF1	golgi-specific brefeldin A resistant guanine nucleotide exchange factor 1		2.17401
	26575	7966938	GCN1L1	GCN1 general control of amino-acid synthesis 1-like 1 (yeast)		3.25762
	13032	8114778	GCSH	glycine cleavage system protein H (aminomethyl carrier)		2.00587
	20416	7931873	GDI2	GDP dissociation inhibitor 2		2.30424
	26302	8115410	GEMIN5	gem (nuclear organelle) associated protein 5		2.11301
	23309	8052762	GFPT1	glutamine-fructose-6-phosphate transaminase 1		2.24334
	14931	8151032	GGH	gamma-glutamyl hydrolase (conjugase, folylpolygammaglutamyl hydrolase)		2.23352
	11511	7928752	GHITM	growth hormone inducible transmembrane protein		2.4604
	9718	8049199	GIGYF2	GRB10 interacting GYF protein 2		2.23394
	14837	8013923	GIT1	G protein-coupled receptor kinase interacting ArfGAP 1		3.11646
	20797	8121749	GJA1	gap junction protein, alpha 1, 43kDa		2.10127
	11285	8174076	GLA	galactosidase, alpha		2.05828
	12777	8002729	GLG1	golgi apparatus protein 1		2.38513
	29547	8029958	GLTSCR2	glioma tumor suppressor candidate region gene 2		2.43048
	20491	7934852	GLUD1	glutamate dehydrogenase 1		2.12291
	10558	8117225	GMNN	geminin, DNA replication inhibitor		2.31368
	16947	7903703	GNAI3	guanine nucleotide binding protein (G protein), alpha inhibiting activity polypeptide 3		2.04429
	30183	8161906	GNAQ	guanine nucleotide binding protein (G protein), q polypeptide		2.09245
	16456	7911619	GNB1	guanine nucleotide binding protein (G protein), beta polypeptide 1		3.97105
	33096	8116520	GNB2L1	guanine nucleotide binding protein (G protein), beta polypeptide 2-like 1		3.40834
	20826	8161174	GNE	glucosamine (UDP-N-acetyl)-2-epimerase/N-acetylmannosamine kinase		2.23095
	28824	8174509	GNG5	guanine nucleotide binding protein (G protein), gamma 5		2.93608
	19031	7964701	GNS	glucosamine (N-acetyl)-6-sulfatase		2.45784
	20247	8105463	GPBP1	GC-rich promoter binding protein 1		2.33514
	22230	8027621	GPI	glucose phosphate isomerase		3.41305
	7075	8158597	GPR107	G protein-coupled receptor 107		2.20491
	13130	8099612	GPR125	G protein-coupled receptor 125		2.76573
	27108	7904853	GPR89A	G protein-coupled receptor 89A		2.4414
	15178	7904930	GPR89B	G protein-coupled receptor 89B		3.69059
	13866	8024194	GPX4	glutathione peroxidase 4 (phospholipid hydroperoxidase)		2.82453
	25801	8105348	GPX8	glutathione peroxidase 8 (putative)		2.54206
	24661	8029856	GRLF1	glucocorticoid receptor DNA binding factor 1		2.56708
	32648	8007620	GRN	granulin		2.92677
	28081	8037152	GSK3A	glycogen synthase kinase 3 alpha		2.10853
	25043	8150112	GSR	glutathione reductase		2.21365
	12094	7941936	GSTP1	glutathione S-transferase pi 1		3.64834
	4876	8033135	GTF2F1	general transcription factor IIF, polypeptide 1, 74kDa		2.07962
	12564	7968242	GTF3A	general transcription factor IIIA		2.36672
	9159	8000425	GTF3C1	general transcription factor IIIC, polypeptide 1, alpha 220kDa		2.11716
	5630	8051075	GTF3C2	general transcription factor IIIC, polypeptide 2, beta 110kDa		2.33657
	5048	8057933	GTF3C3	general transcription factor IIIC, polypeptide 3, 102kDa		2.31773
	25194	8158918	GTF3C4	general transcription factor IIIC, polypeptide 4, 90kDa		2.58426
	20977	8139859	GUSB	glucuronidase, beta		2.10767
	19659	8112558	GUSBL1	glucuronidase, beta-like 1		3.68949
	11312	8104621	GUSBL2	glucuronidase, beta-like 2		3.19428
	14139	8114225	H2AFY	H2A histone family, member Y		2.30199
	17287	8169740	H3F3A	H3 histone, family 3A		3.2043
	12584	8050908	HADHA	hydroxyacyl-Coenzyme A dehydrogenase/3-ketoacyl-Coenzyme A thiolase/enoyl-Coenzyme A hydratase (trifunctional protein), alpha subunit		2.70054
	9271	8040639	HADHB	hydroxyacyl-Coenzyme A dehydrogenase/3-ketoacyl-Coenzyme A thiolase/enoyl-Coenzyme A hydratase (trifunctional protein), beta subunit		2.24818
	9509	8114628	HARS	histidyl-tRNA synthetase		2.19275
	17148	7983123	HAUS2	HAUS augmin-like complex, subunit 2		2.19544
	15967	7905733	HAX1	HCLS1 associated protein X-1		2.89475
	8907	8175947	HCFC1	host cell factor C1 (VP16-accessory protein)		5.05507
	24057	8112728	hCG_1757335	RAP1B, member of RAS oncogene family pseudogene		2.0354
	8578	7921133	HDGF	hepatoma-derived growth factor (high-mobility group protein 1-like)		2.332
	13199	8060225	HDLBP	high density lipoprotein binding protein		2.70161
	22108	7925364	HEATR1	HEAT repeat containing 1		2.71761
	16217	8017776	HELZ	helicase with zinc finger		2.37517
	18999	7986569	HERC2P2	hect domain and RLD 2 pseudogene 2		2.28724
	16806	8001099	HERC2P4	hect domain and RLD 2 pseudogene 4		3.00251
	31985	8106252	HEXB	hexosaminidase B (beta polypeptide)		2.42059
	11592	7903294	HIAT1	hippocampus abundant transcript 1		2.57312
	17499	8156538	HIATL1	hippocampus abundant transcript-like 1		2.20245
	30598	7974851	HIF1A	hypoxia inducible factor 1, alpha subunit (basic helix-loop-helix transcription factor)		2.08846
	24403	8086451	HIGD1A	HIG1 hypoxia inducible domain family, member 1A		3.2847
	17982	7904137	HIPK1	homeodomain interacting protein kinase 1		2.07565
	16165	8124397	HIST1H1C	histone cluster 1, H1c		3.41728
	7868	8124430	HIST1H1D	histone cluster 1, H1d		2.98612
	22546	8117377	HIST1H1E	histone cluster 1, H1e		2.52745
	24423	8124391	HIST1H2AB	histone cluster 1, H2ab		2.94372
	13112	8117580	HIST1H2AI	histone cluster 1, H2ai		2.60577
	30828	8124524	HIST1H2AK	histone cluster 1, H2ak		2.61879
	32148	8068898	HIST1H2BK	histone cluster 1, H2bk		2.36669
	27263	8124416	HIST1H3D	histone cluster 1, H3d		2.54145
	18067	8124437	HIST1H3F	histone cluster 1, H3f		3.68363
	4742	8117368	HIST1H4C	histone cluster 1, H4c		2.58727
	7066	8117598	HIST1H4J	histone cluster 1, H4j		2.62548
	19567	8124521	HIST1H4K	histone cluster 1, H4k		2.9588
	5650	7919619	HIST2H2AA3	histone cluster 2, H2aa3		2.49471
	22805	7905088	HIST2H2AC	histone cluster 2, H2ac		2.19711
	22363	7919612	HIST2H3D	histone cluster 2, H3d		2.24227
	4331	8180321	HIST2H4A	histone cluster 2, H4a		2.8022
	4265	8180255	HIST2H4B	histone cluster 2, H4b		2.8022
	29746	8117800	HLA-A	major histocompatibility complex, class I, A		3.12131
	26345	8179731	HLA-B	major histocompatibility complex, class I, B		2.59564
	31396	8179049	HLA-J	major histocompatibility complex, class I, J (pseudogene)		2.21068
	4318	8180308	HMGA1	high mobility group AT-hook 1		2.62522
	8086	7956867	HMGA2	high mobility group AT-hook 2		2.5436
	15205	8106280	HMGCR	3-hydroxy-3-methylglutaryl-Coenzyme A reductase		2.04866
	28715	8111941	HMGCS1	3-hydroxy-3-methylglutaryl-Coenzyme A synthase 1 (soluble)		2.2026
	32548	7982204	HMGN2	high-mobility group nucleosomal binding domain 2		2.63264
	30146	8127743	HMGN3	high mobility group nucleosomal binding domain 3		2.06149
	20337	8072645	HMGXB4	HMG box domain containing 4		2.07185
	9043	8022814	HNRNPA1	heterogeneous nuclear ribonucleoprotein A1		2.20981
	4886	7933164	HNRNPF	heterogeneous nuclear ribonucleoprotein F		3.61872
	29551	8162047	HNRNPK	heterogeneous nuclear ribonucleoprotein K		2.96693
	10211	8036613	HNRNPL	heterogeneous nuclear ribonucleoprotein L		2.92409
	27693	7913571	HNRNPR	heterogeneous nuclear ribonucleoprotein R		2.11882
	24584	8029029	HNRNPUL1	heterogeneous nuclear ribonucleoprotein U-like 1		2.21646
	22953	8034313	HNRPA1L-2	heterogeneous nuclear ribonucleoprotein A1 pseudogene		2.1733
	7060	8169984	HPRT1	hypoxanthine phosphoribosyltransferase 1		2.16892
	27423	8172905	HSD17B10	hydroxysteroid (17-beta) dehydrogenase 10		2.09442
	19882	8101648	HSD17B11	hydroxysteroid (17-beta) dehydrogenase 11		2.00872
	9385	7939465	HSD17B12	hydroxysteroid (17-beta) dehydrogenase 12		2.16499
	27859	8107532	HSD17B4	hydroxysteroid (17-beta) dehydrogenase 4		2.22146
	13968	8119993	HSP90AB1	heat shock protein 90kDa alpha (cytosolic), class B member 1		2.47356
	17134	8069532	HSPA13	heat shock protein 70kDa family, member 13		2.18151
	10434	8108015	HSPA4	heat shock 70kDa protein 4		2.24991
	19484	8164165	HSPA5	heat shock 70kDa protein 5 (glucose-regulated protein, 78kDa)		2.63631
	13626	7952325	HSPA8	heat shock 70kDa protein 8		2.91279
	23230	8114455	HSPA9	heat shock 70kDa protein 9 (mortalin)		2.11158
	17137	7970864	HSPH1	heat shock 105kDa/110kDa protein 1		2.28265
	18905	8172914	HUWE1	HECT, UBA and WWE domain containing 1		3.30424
	6090	7952145	HYOU1	hypoxia up-regulated 1		2.38039
	9908	8162313	IARS	isoleucyl-tRNA synthetase		2.61183
	4980	7909815	IARS2	isoleucyl-tRNA synthetase 2, mitochondrial		2.41679
	6719	8127787	IBTK	inhibitor of Bruton agammaglobulinemia tyrosine kinase		3.31905
	18337	8009727	ICT1	immature colon carcinoma transcript 1		2.13159
	8690	8040103	ID2	inhibitor of DNA binding 2, dominant negative helix-loop-helix protein		2.22843
	10353	7991374	IDH2	isocitrate dehydrogenase 2 (NADP+), mitochondrial		2.20295
	20445	8064522	IDH3B	isocitrate dehydrogenase 3 (NAD+) beta		2.0436
	27548	7922646	IFRG15	interferon responsive gene 15		4.67748
	21046	8008151	IGF2BP1	insulin-like growth factor 2 mRNA binding protein 1		2.46615
	10874	8123181	IGF2R	insulin-like growth factor 2 receptor		2.75377
	17001	8163023	IKBKAP	inhibitor of kappa light polypeptide gene enhancer in B-cells, kinase complex-associated protein		2.27104
	23876	7920317	ILF2	interleukin enhancer binding factor 2, 45kDa		3.35923
	22195	8025697	ILF3	interleukin enhancer binding factor 3, 90kDa		3.32919
	19591	8053533	IMMT	inner membrane protein, mitochondrial (mitofilin)		3.01427
	22407	8087254	IMPDH2	IMP (inosine monophosphate) dehydrogenase 2		3.98232
	29732	7942342	INPPL1	inositol polyphosphate phosphatase-like 1		3.22379
	12234	8017283	INTS2	integrator complex subunit 2		2.05561
	19452	7905631	INTS3	integrator complex subunit 3		2.72499
	15018	8105545	IPO11	importin 11		2.19323
	27438	7969703	IPO5	importin 5		2.54333
	19703	7908732	IPO9	importin 9		2.77101
	13216	7986010	IQGAP1	IQ motif containing GTPase activating protein 1		2.18715
	30721	7985166	IREB2	iron-responsive element binding protein 2		2.44625
	28380	8035465	ISYNA1	inositol-3-phosphate synthase 1		2.89674
	5648	8046861	ITGAV	integrin, alpha V (vitronectin receptor, alpha polypeptide, antigen CD51)		2.63231
	30284	7969003	ITM2B	integral membrane protein 2B		2.4574
	27793	7922889	IVNS1ABP	influenza virus NS1A binding protein		2.09395
	26429	7933877	JMJD1C	jumonji domain containing 1C		2.11668
	8045	7920409	JTB	jumping translocation breakpoint		3.64475
	31900	8002919	KARS	lysyl-tRNA synthetase		3.26416
	26753	8119067	KCTD20	potassium channel tetramerisation domain containing 20		2.21817
	23565	7909745	KCTD3	potassium channel tetramerisation domain containing 3		2.04876
	14347	7972682	KDELC1	KDEL (Lys-Asp-Glu-Leu) containing 1		2.32363
	25758	8038078	KDELR1	KDEL (Lys-Asp-Glu-Leu) endoplasmic reticulum protein retention receptor 1		2.2615
	9781	8138108	KDELR2	KDEL (Lys-Asp-Glu-Leu) endoplasmic reticulum protein retention receptor 2		2.77543
	31459	7898833	KDM1	lysine (K)-specific demethylase 1		2.71967
	20449	7923453	KDM5B	lysine (K)-specific demethylase 5B		2.00327
	23678	8172827	KDM5C	lysine (K)-specific demethylase 5C		3.15185
	24010	8033162	KHSRP	KH-type splicing regulatory protein		2.48775
	18957	7913110	KIAA0090	KIAA0090		2.03585
	22751	8013696	KIAA0100	KIAA0100		3.69046
	30689	7989647	KIAA0101	KIAA0101		2.24635
	21231	7997168	KIAA0174	KIAA0174		3.82535
	5835	8152782	KIAA0196	KIAA0196		2.12691
	21982	7980189	KIAA0317	KIAA0317		2.09499
	27347	8163275	KIAA0368	KIAA0368		2.68559
	31710	7961767	KIAA0528	KIAA0528		2.71861
	18524	7939676	KIAA0652	KIAA0652		2.30243
	24852	8011293	KIAA0664	KIAA0664		2.96876
	10332	7958216	KIAA1033	KIAA1033		2.29046
	15002	8151842	KIAA1429	KIAA1429		2.22351
	12818	8089372	KIAA1524	KIAA1524		2.05167
	25040	8056943	KIAA1715	KIAA1715		2.00401
	19739	8154574	KIAA1797	KIAA1797		2.40601
	19946	8145201	KIAA1967	KIAA1967		2.7429
	21399	7923189	KIF14	kinesin family member 14		2.30827
	18708	8108301	KIF20A	kinesin family member 20A		2.19961
	31418	7984540	KIF23	kinesin family member 23		2.16478
	21894	8179564	KIFC1	kinesin family member C1		3.23759
	12278	7974229	KLHDC2	kelch domain containing 2		3.29996
	9991	8119648	KLHDC3	kelch domain containing 3		3.4865
	9833	7959408	KNTC1	kinetochore associated 1		2.33611
	10549	8009417	KPNA2	karyopherin alpha 2 (RAG cohort 1, importin alpha 1)		2.53524
	28794	8091764	KPNA4	karyopherin alpha 4 (importin alpha 3)		2.03979
	6674	7899688	KPNA6	karyopherin alpha 6 (importin alpha 7)		2.61638
	7041	8007992	KPNB1	karyopherin (importin) beta 1		2.53034
	24506	8087337	LAMB2	laminin, beta 2 (laminin S)		2.92553
	32726	7908041	LAMC1	laminin, gamma 1 (formerly LAMB2)		2.55943
	20716	7970287	LAMP1	lysosomal-associated membrane protein 1		3.35585
	23322	8058614	LANCL1	LanC lantibiotic synthetase component C-like 1 (bacterial)		2.1536
	13449	8050548	LAPTM4A	lysosomal protein transmembrane 4 alpha		2.29749
	11289	8147503	LAPTM4B	lysosomal protein transmembrane 4 beta		2.08178
	4481	7955361	LARP4	La ribonucleoprotein domain family, member 4		3.07005
	6672	7931728	LARP4B	La ribonucleoprotein domain family, member 4B		2.13949
	30883	8114861	LARS	leucyl-tRNA synthetase		2.19316
	12255	7919856	LASS2	LAG1 homolog, ceramide synthase 2		3.31891
	23117	7935968	LDB1	LIM domain binding 1		4.41591
	27830	7938777	LDHA	lactate dehydrogenase A		2.03207
	26944	7961693	LDHB	lactate dehydrogenase B		2.14883
	16457	8025828	LDLR	low density lipoprotein receptor		2.25339
	8569	8116020	LMAN2	lectin, mannose-binding 2		2.68325
	29702	7915563	LOC100129492	hypothetical protein LOC100129492		2.02001
	11411	8154727	LOC138412	solute carrier family 25 (mitochondrial carrier; adenine nucleotide translocator), member 6, pseudogene		2.37921
	30988	8086538	LOC644714	hypothetical protein LOC644714		2.37214
	19701	7995421	LONP2	lon peptidase 2, peroxisomal		2.12759
	6147	7960730	LPCAT3	lysophosphatidylcholine acyltransferase 3		2.55744
	17829	8103106	LRBA	LPS-responsive vesicle trafficking, beach and anchor containing		2.36082
	30707	7956301	LRP1	low density lipoprotein-related protein 1 (alpha-2-macroglobulin receptor)		2.7803
	22887	7961339	LRP6	low density lipoprotein receptor-related protein 6		2.26519
	6785	8051882	LRPPRC	leucine-rich PPR-motif containing		2.2503
	22218	8007919	LRRC37A4	leucine rich repeat containing 37, member A4 (pseudogene)		3.31075
	13591	8016708	LRRC59	leucine rich repeat containing 59		2.57043
	16021	8150206	LSM12	LSM12 homolog (S. cerevisiae)		2.14752
	27607	7965627	LTA4H	leukotriene A4 hydrolase		2.28115
	27427	7965403	LUM	lumican		2.69957
	6643	8148572	LY6E	lymphocyte antigen 6 complex, locus E		2.47938
	21611	7999752	LYRM2	LYR motif containing 2		2.11237
	26946	7960933	M6PR	mannose-6-phosphate receptor (cation dependent)		2.64957
	12714	7900235	MACF1	microtubule-actin crosslinking factor 1		2.02792
	18716	8102560	MAD2L1	MAD2 mitotic arrest deficient-like 1 (yeast)		2.32199
	8785	8167656	MAGED1	melanoma antigen family D, 1		3.67313
	20929	8167815	MAGED2	melanoma antigen family D, 2		3.46218
	20687	8156167	MAK10	MAK10 homolog, amino-acid N-acetyltransferase subunit (S. cerevisiae)		2.20586
	20931	7959023	MAP1LC3B2	microtubule-associated protein 1 light chain 3 beta 2		2.96224
	25837	8122672	MAP3K7IP2	mitogen-activated protein kinase kinase kinase 7 interacting protein 2		2.10817
	11426	8074791	MAPK1	mitogen-activated protein kinase 1		2.44123
	14101	7974455	MAPK1IP1L	mitogen-activated protein kinase 1 interacting protein 1-like		2.46295
	17284	8164177	MAPKAP1	mitogen-activated protein kinase associated protein 1		2.48671
	28802	8061772	MAPRE1	microtubule-associated protein, RP/EB family, member 1		2.37155
	26366	8045919	MARCH7	membrane-associated ring finger (C3HC4) 7		2.12283
	31358	7977077	MARK3	MAP/microtubule affinity-regulating kinase 3		2.14615
	8781	7956443	MARS	methionyl-tRNA synthetase		3.15354
	12705	7926821	MASTL	microtubule associated serine/threonine kinase-like		3.39189
	23483	8043187	MAT2A	methionine adenosyltransferase II, alpha		2.40242
	5061	7919751	MCL1	myeloid cell leukemia sequence 1 (BCL2-related)		2.16076
	10748	7926259	MCM10	minichromosome maintenance complex component 10		2.06318
	26409	8127031	MCM3	minichromosome maintenance complex component 3		2.97082
	6271	8070988	MCM3AP	minichromosome maintenance complex component 3 associated protein		2.46841
	32812	8146357	MCM4	minichromosome maintenance complex component 4		2.33036
	5455	8072687	MCM5	minichromosome maintenance complex component 5		3.03417
	11547	8055426	MCM6	minichromosome maintenance complex component 6		2.15852
	23422	8141395	MCM7	minichromosome maintenance complex component 7		2.90174
	12956	8124813	MDC1	mediator of DNA-damage checkpoint 1		3.19508
	16664	8042259	MDH1	malate dehydrogenase 1, NAD (soluble)		3.19616
	12654	8133690	MDH2	malate dehydrogenase 2, NAD (mitochondrial)		2.77731
	28588	7956989	MDM2	Mdm2 p53 binding protein homolog (mouse)		2.03595
	14805	8128138	MDN1	MDN1, midasin homolog (yeast)		2.04123
	20102	8021208	ME2	malic enzyme 2, NAD(+)-dependent, mitochondrial		2.48604
	20393	8014841	MED1	mediator complex subunit 1		2.16583
	19571	8017312	MED13	mediator complex subunit 13		2.21396
	20697	7966706	MED13L	mediator complex subunit 13-like		2.13929
	8835	8172119	MED14	mediator complex subunit 14		2.28221
	14936	7943176	MED17	mediator complex subunit 17		2.72542
	5317	8126360	MED20	mediator complex subunit 20		2.10412
	13788	7954503	MED21	mediator complex subunit 21		3.7035
	13255	7979931	MED6	mediator complex subunit 6		2.33068
	14207	8042356	MEIS1	Meis homeobox 1		2.41407
	29358	7987385	MEIS2	Meis homeobox 2		2.14193
	32111	7907353	METTL13	methyltransferase like 13		3.34056
	4247	8180237	METTL2B	methyltransferase like 2B		2.3612
	22392	7977749	METTL3	methyltransferase like 3		2.28618
	22449	8048835	MFF	mitochondrial fission factor		2.3259
	28492	7897824	MFN2	mitofusin 2		3.05535
	23099	8045349	MGAT5	mannosyl (alpha-1,6-)-glycoprotein beta-1,6-N-acetyl-glucosaminyltransferase		2.47461
	10512	8020423	MIB1	mindbomb homolog 1 (Drosophila)		2.08814
	9589	8171297	MID1	midline 1 (Opitz/BBB syndrome)		3.0303
	31471	7928937	MINPP1	multiple inositol polyphosphate histidine phosphatase, 1		2.20033
	17274	7970577	MIPEP	mitochondrial intermediate peptidase		2.03451
	32540	7937020	MKI67	antigen identified by monoclonal antibody Ki-67		2.69705
	24196	7959205	MLEC	malectin		2.66253
	27768	7960689	MLF2	myeloid leukemia factor 2		2.02563
	22834	8055672	MMADHC	methylmalonic aciduria (cobalamin deficiency) cblD type, with homocystinuria		2.41065
	28199	7974799	MNAT1	menage a trois homolog 1, cyclin H assembly factor (Xenopus laevis)		2.17419
	5720	8075430	MORC2	MORC family CW-type zinc finger 2		2.01766
	19475	8004521	MPDU1	mannose-P-dolichol utilization defect 1		2.5982
	25868	7967386	MPHOSPH9	M-phase phosphoprotein 9		2.05319
	4373	8180363	MPRIP	myosin phosphatase Rho interacting protein		2.54891
	18193	8051066	MPV17	MpV17 mitochondrial inner membrane protein		2.51119
	14003	8010664	MRPL12	mitochondrial ribosomal protein L12		2.41504
	24759	8146448	MRPL15	mitochondrial ribosomal protein L15		2.19383
	16640	8039939	MRPL20	mitochondrial ribosomal protein L20		2.73424
	18894	7998222	MRPL28	mitochondrial ribosomal protein L28		3.5767
	10955	7901601	MRPL37	mitochondrial ribosomal protein L37		3.3237
	25851	8069620	MRPL39	mitochondrial ribosomal protein L39		2.01617
	26191	7957540	MRPL42	mitochondrial ribosomal protein L42		2.56195
	30232	8006762	MRPL45	mitochondrial ribosomal protein L45		2.00162
	25160	8092265	MRPL47	mitochondrial ribosomal protein L47		2.72903
	6359	8162880	MRPL50	mitochondrial ribosomal protein L50		2.65222
	15470	7960553	MRPL51	mitochondrial ribosomal protein L51		2.73365
	29741	7914940	MRPS15	mitochondrial ribosomal protein S15		2.98398
	21595	8126646	MRPS18A	mitochondrial ribosomal protein S18A		2.14514
	29878	8177824	MRPS18B	mitochondrial ribosomal protein S18B		2.71355
	29885	8009784	MRPS7	mitochondrial ribosomal protein S7		2.67923
	32579	7898549	MRTO4	mRNA turnover 4 homolog (S. cerevisiae)		4.18544
	7086	8041888	MSH6	mutS homolog 6 (E. coli)		2.19404
	30694	8090893	MSL2	male-specific lethal 2 homolog (Drosophila)		2.14566
	23738	8167965	MSN	moesin		2.3355
	10594	7948696	MTA2	metastasis associated 1 family, member 2		2.77959
	31348	7947934	MTCH2	mitochondrial carrier homolog 2 (C. elegans)		2.12707
	24785	8146649	MTFR1	mitochondrial fission regulator 1		3.00376
	13781	7975045	MTHFD1	methylenetetrahydrofolate dehydrogenase (NADP+ dependent) 1, methenyltetrahydrofolate cyclohydrolase, formyltetrahydrofolate synthetase		2.34044
	24442	8042830	MTHFD2	methylenetetrahydrofolate dehydrogenase (NADP+ dependent) 2, methenyltetrahydrofolate cyclohydrolase		2.76491
	4582	8017019	MTMR4	myotubularin related protein 4		2.92738
	30151	7912412	MTOR	mechanistic target of rapamycin (serine/threonine kinase)		2.95576
	9720	8031047	MYADM	myeloid-associated differentiation marker		2.23879
	29034	8011640	MYBBP1A	MYB binding protein (P160) 1a		2.42994
	33199	8062766	MYBL2	v-myb myeloblastosis viral oncogene homolog (avian)-like 2		2.15611
	25580	8148317	MYC	v-myc myelocytomatosis viral oncogene homolog (avian)		2.69413
	29820	8012475	MYH10	myosin, heavy chain 10, non-muscle		2.39526
	31362	8075728	MYH9	myosin, heavy chain 9, non-muscle		2.11948
	14699	8019924	MYL12A	myosin, light chain 12A, regulatory, non-sarcomeric		2.96664
	26911	8019930	MYL12B	myosin, light chain 12B, regulatory		2.65022
	32692	7956211	MYL6	myosin, light chain 6, alkali, smooth muscle and non-muscle		2.31072
	4510	8062312	MYL9	myosin, light chain 9, regulatory		2.11999
	20462	8011027	MYO1C	myosin IC		2.57
	16401	8008213	MYST2	MYST histone acetyltransferase 2		2.63103
	12729	7964262	NACA	nascent polypeptide-associated complex alpha subunit		2.17588
	25393	8001876	NAE1	NEDD8 activating enzyme E1 subunit 1		2.14822
	8834	8156761	NANS	N-acetylneuraminic acid synthase		3.20557
	14225	7939265	NAT10	N-acetyltransferase 10 (GCN5-related)		2.98835
	13527	8089652	NAT13	N-acetyltransferase 13 (GCN5-related)		2.46248
	21479	7904569	NBPF14	neuroblastoma breakpoint family, member 14		3.23438
	4500	7904500	NBPF15	neuroblastoma breakpoint family, member 15		2.89598
	11630	7904562	NBPF16	neuroblastoma breakpoint family, member 16		2.90984
	9736	7913380	NBPF3	neuroblastoma breakpoint family, member 3		2.35073
	8146	8007471	NBR1	neighbor of BRCA1 gene 1		2.6517
	4451	7953351	NCAPD2	non-SMC condensin I complex, subunit D2		3.36739
	6346	7952830	NCAPD3	non-SMC condensin II complex, subunit D3		2.14856
	16785	8156718	NCBP1	nuclear cap binding protein subunit 1, 80kDa		2.65159
	31046	8057517	NCKAP1	NCK-associated protein 1		3.22462
	31775	7927536	NCOA4	nuclear receptor coactivator 4		2.23617
	16022	8066051	NDRG3	NDRG family member 3		2.54166
	12766	8138224	NDUFA4	NADH dehydrogenase (ubiquinone) 1 alpha subcomplex, 4, 9kDa		2.45959
	18260	8076417	NDUFA6	NADH dehydrogenase (ubiquinone) 1 alpha subcomplex, 6, 14kDa		2.00505
	26323	8148270	NDUFB9	NADH dehydrogenase (ubiquinone) 1 beta subcomplex, 9, 22kDa		2.18226
	5622	7950644	NDUFC2	NADH dehydrogenase (ubiquinone) 1, subcomplex unknown, 2, 14.5kDa		2.01323
	6513	8058428	NDUFS1	NADH dehydrogenase (ubiquinone) Fe-S protein 1, 75kDa (NADH-coenzyme Q reductase)		2.00584
	29317	7906703	NDUFS2	NADH dehydrogenase (ubiquinone) Fe-S protein 2, 49kDa (NADH-coenzyme Q reductase)		2.1467
	17299	7900228	NDUFS5	NADH dehydrogenase (ubiquinone) Fe-S protein 5, 15kDa (NADH-coenzyme Q reductase)		3.02637
	6925	7941946	NDUFV1	NADH dehydrogenase (ubiquinone) flavoprotein 1, 51kDa		2.48711
	23022	8039068	NDUFV2	NADH dehydrogenase (ubiquinone) flavoprotein 2, 24kDa		3.34471
	13927	7953715	NECAP1	NECAP endocytosis associated 1		2.51586
	7002	7908543	NEK7	NIMA (never in mitosis gene a)-related kinase 7		2.03828
	10787	7980271	NEK9	NIMA (never in mitosis gene a)- related kinase 9		3.18897
	5178	7984704	NEO1	neogenin homolog 1 (chicken)		2.0039
	20092	8001197	NETO2	neuropilin (NRP) and tolloid (TLL)-like 2		2.0513
	17792	8006239	NF1	neurofibromin 1		2.45188
	27503	7996954	NFAT5	nuclear factor of activated T-cells 5, tonicity-responsive		2.10926
	17967	8008087	NFE2L1	nuclear factor (erythroid-derived 2)-like 1		2.63978
	14068	7973414	NGDN	neuroguidin, EIF4E binding protein		2.35308
	13415	7929243	NHP2	NHP2 ribonucleoprotein homolog (yeast)		2.47197
	4991	8076374	NHP2L1	NHP2 non-histone chromosome protein 2-like 1 (S. cerevisiae)		2.34021
	22528	8075263	NIPSNAP1	nipsnap homolog 1 (C. elegans)		2.77166
	17423	8008517	NME1	non-metastatic cells 1, protein (NM23A) expressed in		3.05472
	4397	8180387	NME2	non-metastatic cells 2, protein (NM23B) expressed in		4.38468
	14882	7959146	NME2P1	non-metastatic cells 2, protein (NM23B) expressed in, pseudogene 1		2.24039
	26393	8007715	NMT1	N-myristoyltransferase 1		2.42269
	29898	7911359	NOC2L	nucleolar complex associated 2 homolog (S. cerevisiae)		2.16452
	23708	8009366	NOL11	nucleolar protein 11		2.00807
	16427	8160682	NOL6	nucleolar protein family 6 (RNA-associated)		2.40519
	9483	7912086	NOL9	nucleolar protein 9		2.5375
	14646	7930008	NOLC1	nucleolar and coiled-body phosphoprotein 1		2.2351
	6874	7993511	NOMO3	NODAL modulator 3		2.92882
	20266	8168280	NONO	non-POU domain containing, octamer-binding		3.2585
	15892	7987225	NOP10	NOP10 ribonucleoprotein homolog (yeast)		3.46676
	14744	8099051	NOP14	NOP14 nucleolar protein homolog (yeast)		2.18562
	13707	7960575	NOP2	NOP2 nucleolar protein homolog (yeast)		2.33165
	16994	7919095	NOTCH2	Notch homolog 2 (Drosophila)		2.86712
	15330	7904702	NOTCH2NL	Notch homolog 2 (Drosophila) N-terminal like		2.23488
	12652	7973067	NP	nucleoside phosphorylase		2.72106
	10409	7980146	NPC2	Niemann-Pick disease, type C2		2.88192
	27371	8007976	NPEPPS	aminopeptidase puromycin sensitive		2.531
	23317	7999634	NPIP	nuclear pore complex interacting protein		3.15474
	4893	8000636	NPIPL3	nuclear pore complex interacting protein-like 3		3.71481
	7783	8019211	NPLOC4	nuclear protein localization 4 homolog (S. cerevisiae)		3.71296
	29500	8002303	NQO1	NAD(P)H dehydrogenase, quinone 1		2.56901
	30535	8040927	NRBP1	nuclear receptor binding protein 1		2.68254
	27454	7916077	NRD1	nardilysin (N-arginine dibasic convertase)		2.24482
	28422	8060339	NRSN2	neurensin 2		2.0091
	17711	8150928	NSMAF	neutral sphingomyelinase (N-SMase) activation associated factor		2.37168
	26094	8110894	NSUN2	NOL1/NOP2/Sun domain family, member 2		2.5326
	23018	8087935	NT5DC2	5@#$%&-nucleotidase domain containing 2		2.79469
	13269	7899273	NUDC	nuclear distribution gene C homolog (A. nidulans)		2.09419
	19089	8001496	NUDT21	nudix (nucleoside diphosphate linked moiety X)-type motif 21		2.43441
	30195	7932069	NUDT5	nudix (nucleoside diphosphate linked moiety X)-type motif 5		3.12681
	15526	8013908	NUFIP2	nuclear fragile X mental retardation protein interacting protein 2		2.8808
	16737	7950086	NUMA1	nuclear mitotic apparatus protein 1		2.25647
	24910	7924923	NUP133	nucleoporin 133kDa		2.84812
	15856	8111629	NUP155	nucleoporin 155kDa		2.70983
	29577	7947991	NUP160	nucleoporin 160kDa		2.94093
	14989	8158446	NUP188	nucleoporin 188kDa		3.3613
	16148	8136401	NUP205	nucleoporin 205kDa		2.117
	6943	8158783	NUP214	nucleoporin 214kDa		2.91182
	16280	8130129	NUP43	nucleoporin 43kDa		2.67923
	4775	8009761	NUP85	nucleoporin 85kDa		2.31643
	12514	8011832	NUP88	nucleoporin 88kDa		2.78352
	9426	7995843	NUP93	nucleoporin 93kDa		2.51884
	20729	7945902	NUP98	nucleoporin 98kDa		2.65362
	29934	7968132	NUPL1	nucleoporin like 1		2.3021
	6879	8121704	NUS1	nuclear undecaprenyl pyrophosphate synthase 1 homolog (S. cerevisiae)		2.50606
	11939	7996677	NUTF2	nuclear transport factor 2		2.01486
	13022	7936871	OAT	ornithine aminotransferase (gyrate atrophy)		2.53643
	7603	8024436	OAZ1	ornithine decarboxylase antizyme 1		3.27356
	6087	8094974	OCIAD1	OCIA domain containing 1		2.16852
	4990	8050240	ODC1	ornithine decarboxylase 1		3.08767
	22698	8168316	OGT	O-linked N-acetylglucosamine (GlcNAc) transferase (UDP-N-acetylglucosamine:polypeptide-N-acetylglucosaminyl transferase)		2.41257
	5703	8084844	OPA1	optic atrophy 1 (autosomal dominant)		2.05322
	30099	8058161	ORC2L	origin recognition complex, subunit 2-like (yeast)		2.08929
	13598	8121043	ORC3L	origin recognition complex, subunit 3-like (yeast)		2.58386
	10820	7940840	OTUB1	OTU domain, ubiquitin aldehyde binding 1		3.50949
	29412	7973314	OXA1L	oxidase (cytochrome c) assembly 1-like		2.15695
	7784	8019250	P4HB	prolyl 4-hydroxylase, beta polypeptide		4.5267
	6973	7977454	P704P	prostate-specific P704P		3.08541
	4529	8152079	PABPC1	poly(A) binding protein, cytoplasmic 1		2.22986
	5778	8003758	PAFAH1B1	platelet-activating factor acetylhydrolase, isoform Ib, subunit 1 (45kDa)		2.13775
	32285	8037170	PAFAH1B3	platelet-activating factor acetylhydrolase, isoform Ib, subunit 3 (29kDa)		2.16451
	10274	8095221	PAICS	phosphoribosylaminoimidazole carboxylase, phosphoribosylaminoimidazole succinocarboxamide synthetase		2.1664
	6593	7950578	PAK1	p21 protein (Cdc42/Rac)-activated kinase 1		2.12849
	16750	7976598	PAPOLA	poly(A) polymerase alpha		2.69148
	21927	8102214	PAPSS1	3@#$%&-phosphoadenosine 5@#$%&-phosphosulfate synthase 1		2.72625
	8346	7981943	PAR5	Prader-Willi/Angelman syndrome-5		2.0642
	23255	7897404	PARK7	Parkinson disease (autosomal recessive, early onset) 7		2.16515
	7044	7924733	PARP1	poly (ADP-ribose) polymerase 1		2.61808
	15896	7973036	PARP2	poly (ADP-ribose) polymerase 2		2.09049
	19872	7970602	PARP4	poly (ADP-ribose) polymerase family, member 4		2.10323
	6954	8149955	PBK	PDZ binding kinase		2.33246
	28786	8087951	PBRM1	polybromo 1		3.14875
	13857	8083221	PBX2	pre-B-cell leukemia homeobox 2		2.45328
	19082	8042515	PCBP1	poly(rC) binding protein 1		3.06958
	21726	7955817	PCBP2	poly(rC) binding protein 2		3.22254
	19446	7972867	PCID2	PCI domain containing 2		2.19774
	5899	8144812	PCM1	pericentriolar material 1		2.1679
	10380	8122705	PCMT1	protein-L-isoaspartate (D-aspartate) O-methyltransferase		2.25138
	32268	7971563	PCNP	PEST proteolytic signal containing nuclear protein		2.28134
	31201	8167103	PCTK1	PCTAIRE protein kinase 1		2.6215
	18723	7930226	PDCD11	programmed cell death 11		2.36848
	25229	7985662	PDE8A	phosphodiesterase 8A		2.13425
	24950	7983274	PDIA3	protein disulfide isomerase family A, member 3		2.4996
	9432	7904881	PDIA3P	protein disulfide isomerase family A, member 3 pseudogene		2.44954
	24169	8143684	PDIA4	protein disulfide isomerase family A, member 4		2.07901
	16714	8050278	PDIA6	protein disulfide isomerase family A, member 6		2.68932
	8292	7998825	PDPK1	3-phosphoinositide dependent protein kinase-1		2.50004
	17764	7994559	PDXDC2	pyridoxal-dependent decarboxylase domain containing 2		2.8872
	8532	7959070	PEBP1	phosphatidylethanolamine binding protein 1		2.16256
	16936	7955768	PFDN5	prefoldin subunit 5		4.40881
	12722	8178270	PFDN6	prefoldin subunit 6		2.24473
	24184	8011759	PFN1	profilin 1		2.34211
	30947	8091446	PFN2	profilin 2		2.24042
	8958	7965480	PGAM1	phosphoglycerate mutase 1 (brain)		2.87247
	6661	8176282	PGAM4	phosphoglycerate mutase family member 4		2.42736
	24347	7897620	PGD	phosphogluconate dehydrogenase		3.5474
	22478	8168500	PGK1	phosphoglycerate kinase 1		3.15819
	30610	8026780	PGLS	6-phosphogluconolactonase		2.31484
	27847	8016552	PHB	prohibitin		2.8826
	6399	7960716	PHB2	prohibitin 2		2.60021
	29817	7953812	PHC1	polyhomeotic homolog 1 (Drosophila)		2.91992
	18177	7947624	PHF21A	PHD finger protein 21A		2.30699
	32925	7904433	PHGDH	phosphoglycerate dehydrogenase		2.58188
	21891	7995382	PHKB	phosphorylase kinase, beta		2.54596
	13129	7932094	PHYH	phytanoyl-CoA 2-hydroxylase		2.18324
	6728	8074647	PI4KA	phosphatidylinositol 4-kinase, catalytic, alpha		2.04225
	30051	7946815	PIK3C2A	phosphoinositide-3-kinase, class 2, alpha polypeptide		2.80391
	33107	7905365	PIP5K1A	phosphatidylinositol-4-phosphate 5-kinase, type I, alpha		2.74731
	30136	8011077	PITPNA	phosphatidylinositol transfer protein, alpha		2.18593
	7797	7931778	PITRM1	pitrilysin metallopeptidase 1		2.4882
	7833	7990151	PKM2	pyruvate kinase, muscle		2.43319
	14483	8062623	PLCG1	phospholipase C, gamma 1		2.21719
	17288	8028791	PLD3	phospholipase D family, member 3		2.98711
	20430	7994109	PLK1	polo-like kinase 1 (Drosophila)		2.91733
	6851	7897803	PLOD1	procollagen-lysine 1, 2-oxoglutarate 5-dioxygenase 1		2.12821
	27150	8167449	PLP2	proteolipid protein 2 (colonic epithelium-enriched)		2.54439
	24934	8103289	PLRG1	pleiotropic regulator 1 (PRL1 homolog, Arabidopsis)		2.2061
	32651	8169473	PLS3	plastin 3 (T isoform)		2.40732
	22034	8135235	PMPCB	peptidase (mitochondrial processing) beta		2.16172
	27434	8133309	PMS2L5	postmeiotic segregation increased 2-like 5		2.08038
	16929	7898910	PNRC2	proline-rich nuclear receptor coactivator 2		2.13113
	25602	7920000	POGZ	pogo transposable element with ZNF domain		2.10684
	22023	7941214	POLA2	polymerase (DNA directed), alpha 2 (70kD subunit)		2.32555
	25874	8030641	POLD1	polymerase (DNA directed), delta 1, catalytic subunit 125kDa		2.01661
	6701	8139299	POLD2	polymerase (DNA directed), delta 2, regulatory subunit 50kDa		2.20201
	7158	8013588	POLDIP2	polymerase (DNA-directed), delta interacting protein 2		2.8058
	10756	7967736	POLE	polymerase (DNA directed), epsilon		2.86992
	21717	8053496	POLR1A	polymerase (RNA) I polypeptide A, 194kDa		2.03314
	11535	8044473	POLR1B	polymerase (RNA) I polypeptide B, 128kDa		2.20772
	19144	8004431	POLR2A	polymerase (RNA) II (DNA directed) polypeptide A, 220kDa		3.40159
	18898	8084488	POLR2H	polymerase (RNA) II (DNA directed) polypeptide H		2.10735
	16317	8141791	POLR2J3	polymerase (RNA) II (DNA directed) polypeptide J3		2.90521
	11887	8139264	POLR2J4	polymerase (RNA) II (DNA directed) polypeptide J4, pseudogene		2.40532
	32679	7945573	POLR2L	polymerase (RNA) II (DNA directed) polypeptide L, 7.6kDa		2.05681
	6188	8133275	POM121	POM121 membrane glycoprotein (rat)		2.52688
	21989	8133326	POM121C	POM121 membrane glycoprotein C		6.08906
	31130	8055220	POTEE	POTE ankyrin domain family, member E		3.38473
	12409	8055151	POTEF	POTE ankyrin domain family, member F		3.05925
	24613	7934133	PPA1	pyrophosphatase (inorganic) 1		2.02814
	18285	8067978	PPIA	peptidylprolyl isomerase A (cyclophilin A)		2.4325
	11864	7919436	PPIAL4A	peptidylprolyl isomerase A (cyclophilin A)-like 4A		2.20114
	22725	7904997	PPIAL4B	peptidylprolyl isomerase A (cyclophilin A)-like 4B		2.06418
	29229	7989619	PPIB	peptidylprolyl isomerase B (cyclophilin B)		2.29615
	28230	7949765	PPP1CA	protein phosphatase 1, catalytic subunit, alpha isoform		2.24271
	22111	7966368	PPP1CC	protein phosphatase 1, catalytic subunit, gamma isoform		2.48914
	13329	8178358	PPP1R10	protein phosphatase 1, regulatory (inhibitor) subunit 10		2.58564
	27220	7923659	PPP1R15B	protein phosphatase 1, regulatory (inhibitor) subunit 15B		2.30952
	8384	8114158	PPP2CA	protein phosphatase 2 (formerly 2A), catalytic subunit, alpha isoform		2.47226
	15060	8150126	PPP2CB	protein phosphatase 2 (formerly 2A), catalytic subunit, beta isoform		2.46476
	12341	8030881	PPP2R1A	protein phosphatase 2 (formerly 2A), regulatory subunit A, alpha isoform		3.25399
	14340	8119627	PPP2R5D	protein phosphatase 2, regulatory subunit B@#$%&, delta isoform		2.13091
	26905	8022251	PPP4R1	protein phosphatase 4, regulatory subunit 1		2.01292
	28453	8164155	PPP6C	protein phosphatase 6, catalytic subunit		2.02472
	10879	8105633	PPWD1	peptidylprolyl isomerase domain and WD repeat containing 1		2.36384
	20114	8074856	PRAME	preferentially expressed antigen in melanoma		2.71752
	14852	7950731	PRCP	prolylcarboxypeptidase (angiotensinase C)		2.65715
	26616	7936661	PRDX3	peroxiredoxin 3		2.27326
	30769	7940996	PRDX5	peroxiredoxin 5		3.71834
	22946	8110318	PRELID1	PRELI domain containing 1		2.24305
	10373	8128572	PREP	prolyl endopeptidase		2.15476
	32293	7974835	PRKCH	protein kinase C, eta		3.12546
	31463	8025895	PRKCSH	protein kinase C substrate 80K-H		2.12492
	31684	7978407	PRKD1	protein kinase D1		2.02871
	18820	8150599	PRKDC	protein kinase, DNA-activated, catalytic polypeptide		2.91751
	28151	7950544	PRKRIR	protein-kinase, interferon-inducible double stranded RNA dependent inhibitor, repressor of (P58 repressor)		2.12071
	23459	8030437	PRMT1	protein arginine methyltransferase 1		3.795
	21099	7977820	PRMT5	protein arginine methyltransferase 5		2.64653
	16079	7948476	PRPF19	PRP19/PSO4 pre-mRNA processing factor 19 homolog (S. cerevisiae)		3.79658
	9046	8011141	PRPF8	PRP8 pre-mRNA processing factor 8 homolog (S. cerevisiae)		3.93494
	27506	8169240	PRPS1	phosphoribosyl pyrophosphate synthetase 1		2.89692
	5216	8166049	PRPS2	phosphoribosyl pyrophosphate synthetase 2		2.50748
	26022	8005512	PRPSAP2	phosphoribosyl pyrophosphate synthetase-associated protein 2		2.35368
	32944	8008784	PRR11	proline rich 11		2.51917
	11616	7905299	PRUNE	prune homolog (Drosophila)		2.08484
	19160	7934196	PSAP	prosaposin		2.42587
	18755	8156043	PSAT1	phosphoserine aminotransferase 1		2.02092
	17262	7946728	PSMA1	proteasome (prosome, macropain) subunit, alpha type, 1		2.35091
	21583	7985202	PSMA4	proteasome (prosome, macropain) subunit, alpha type, 4		2.496
	20138	7918345	PSMA5	proteasome (prosome, macropain) subunit, alpha type, 5		2.24025
	13738	7973936	PSMA6	proteasome (prosome, macropain) subunit, alpha type, 6		3.29573
	8350	8130952	PSMB1	proteasome (prosome, macropain) subunit, beta type, 1		2.44328
	22597	8006812	PSMB3	proteasome (prosome, macropain) subunit, beta type, 3		3.26773
	8953	7905395	PSMB4	proteasome (prosome, macropain) subunit, beta type, 4		2.14322
	26289	7977879	PSMB5	proteasome (prosome, macropain) subunit, beta type, 5		2.21556
	32866	8003953	PSMB6	proteasome (prosome, macropain) subunit, beta type, 6		2.79962
	19246	8164067	PSMB7	proteasome (prosome, macropain) subunit, beta type, 7		2.74522
	25841	8080923	PSMC1	proteasome (prosome, macropain) 26S subunit, ATPase, 1		2.39622
	19128	8009227	PSMC5	proteasome (prosome, macropain) 26S subunit, ATPase, 5		2.46909
	24660	8150870	PSMC6	proteasome (prosome, macropain) 26S subunit, ATPase, 6		2.13013
	17853	8049016	PSMD1	proteasome (prosome, macropain) 26S subunit, non-ATPase, 1		2.90664
	33089	8006392	PSMD11	proteasome (prosome, macropain) 26S subunit, non-ATPase, 11		3.74475
	28329	7937287	PSMD13	proteasome (prosome, macropain) 26S subunit, non-ATPase, 13		2.26338
	20724	8045946	PSMD14	proteasome (prosome, macropain) 26S subunit, non-ATPase, 14		2.30467
	24280	8084423	PSMD2	proteasome (prosome, macropain) 26S subunit, non-ATPase, 2		3.31659
	21773	8006984	PSMD3	proteasome (prosome, macropain) 26S subunit, non-ATPase, 3		3.38426
	5939	7997230	PSMD7	proteasome (prosome, macropain) 26S subunit, non-ATPase, 7		2.32216
	11173	8028380	PSMD8	proteasome (prosome, macropain) 26S subunit, non-ATPase, 8		2.57394
	7356	8007397	PSME3	proteasome (prosome, macropain) activator subunit 3 (PA28 gamma; Ki)		2.15711
	33209	8052149	PSME4	proteasome (prosome, macropain) activator subunit 4		3.45623
	33279	8020241	PSMG2	proteasome (prosome, macropain) assembly chaperone 2		2.0087
	33133	8137464	PSPH	phosphoserine phosphatase		2.78958
	12470	8024019	PTBP1	polypyrimidine tract binding protein 1		3.93507
	12838	8147447	PTDSS1	phosphatidylserine synthase 1		2.41886
	8139	8153223	PTK2	PTK2 protein tyrosine kinase 2		2.0644
	21543	8061136	PTMA	prothymosin, alpha		2.90843
	9070	7984263	PTPLAD1	protein tyrosine phosphatase-like A domain containing 1		2.9531
	11134	8090091	PTPLB	protein tyrosine phosphatase-like (proline instead of catalytic arginine), member b		2.12143
	15433	8133788	PTPN12	protein tyrosine phosphatase, non-receptor type 12		2.14
	10132	8032926	PTPRS	protein tyrosine phosphatase, receptor type, S		2.19731
	29085	8017143	PTRH2	peptidyl-tRNA hydrolase 2		2.39036
	19914	7914296	PUM1	pumilio homolog 1 (Drosophila)		2.71197
	31373	8050565	PUM2	pumilio homolog 2 (Drosophila)		2.26706
	6272	7958379	PWP1	PWP1 homolog (S. cerevisiae)		2.19437
	5511	8069003	PWP2	PWP2 periodic tryptophan protein homolog (yeast)		2.50569
	7168	7979085	PYGL	phosphorylase, glycogen, liver		2.6888
	12649	8087283	QARS	glutaminyl-tRNA synthetase		3.34139
	31878	8087271	QRICH1	glutamine-rich 1		2.53647
	8639	8025414	RAB11B	RAB11B, member RAS oncogene family		3.27903
	21457	7963986	RAB13	RAB13, member RAS oncogene family		3.48962
	30741	8163882	RAB14	RAB14, member RAS oncogene family		3.34654
	18302	8052680	RAB1A	RAB1A, member RAS oncogene family		2.46921
	24890	7941583	RAB1B	RAB1B, member RAS oncogene family		2.79717
	6121	8045398	RAB3GAP1	RAB3 GTPase activating protein subunit 1 (catalytic)		2.04195
	12712	7924405	RAB3GAP2	RAB3 GTPase activating protein subunit 2 (non-catalytic)		2.37983
	9417	8015545	RAB5C	RAB5C, member RAS oncogene family		2.33846
	13086	8082431	RAB7A	RAB7A, member RAS oncogene family		2.28108
	4353	8180343	RAC1	ras-related C3 botulinum toxin substrate 1 (rho family, small GTP binding protein Rac1)		2.76289
	18539	8152477	RAD21	RAD21 homolog (S. pombe)		2.60546
	24186	8157125	RAD23B	RAD23 homolog B (S. cerevisiae)		2.47832
	5916	7982792	RAD51	RAD51 homolog (RecA homolog, E. coli) (S. cerevisiae)		2.28501
	29555	7953218	RAD51AP1	RAD51 associated protein 1		2.2778
	24210	8063566	RAE1	RAE1 RNA export 1 homolog (S. pombe)		2.97473
	24717	8085374	RAF1	v-raf-1 murine leukemia viral oncogene homolog 1		2.84524
	22090	7905938	RAG1AP1	recombination activating gene 1 activating protein 1		2.43277
	11086	8061966	RALY	RNA binding protein, autoantigenic (hnRNP-associated with lethal yellow homolog (mouse))		2.90198
	31587	8117888	RAN	RAN, member RAS oncogene family		2.74737
	5807	8071332	RANBP1	RAN binding protein 1		3.64563
	9945	8044263	RANBP2	RAN binding protein 2		2.25693
	25435	8128013	RARS2	arginyl-tRNA synthetase 2, mitochondrial		2.11234
	31842	7899813	RBBP4	retinoblastoma binding protein 4		2.5029
	29549	8167042	RBM10	RNA binding motif protein 10		2.33684
	14948	7941694	RBM14	RNA binding motif protein 14		3.00595
	15073	8108927	RBM27	RNA binding motif protein 27		2.35151
	4679	8056201	RBMS1	RNA binding motif, single stranded interacting protein 1		2.39544
	8787	8175420	RBMX	RNA binding motif protein, X-linked		2.17913
	13332	8163972	RC3H2	ring finger and CCCH-type zinc finger domains 2		2.373
	5328	7939120	RCN1	reticulocalbin 1, EF-hand calcium binding domain		2.03379
	18155	7951554	RDX	radixin		2.24675
	4643	8113542	REEP5	receptor accessory protein 5		2.24818
	11692	8129901	REPS1	RALBP1 associated Eps domain containing 1		2.46906
	5683	8140151	RFC2	replication factor C (activator 1) 2, 40kDa		2.09053
	29647	8002762	RFWD3	ring finger and WD repeat domain 3		3.04073
	15197	8054676	RGPD5	RANBP2-like and GRIP domain containing 5		2.01798
	22091	8143957	RHEB	Ras homolog enriched in brain		2.61467
	9790	8087409	RHOA	ras homolog gene family, member A		2.15444
	14756	8106986	RHOBTB3	Rho-related BTB domain containing 3		2.06606
	18738	8006345	RHOT1	ras homolog gene family, member T1		2.13822
	4718	7937275	RIC8A	resistance to inhibitors of cholinesterase 8 homolog A (C. elegans)		2.77543
	32069	8045697	RIF1	RAP1 interacting factor homolog (yeast)		2.8635
	17372	8113286	RIOK2	RIO kinase 2 (yeast)		2.08513
	10789	8173613	RLIM	ring finger protein, LIM domain interacting		2.43424
	32395	8043310	RMND5A	required for meiotic nuclear division 5 homolog A (S. cerevisiae)		2.97677
	13831	8161024	RMRP	RNA component of mitochondrial RNA processing endoribonuclease		4.00347
	14615	8050079	RNASEH1	ribonuclease H1		2.2133
	18851	8004237	RNASEK	ribonuclease, RNase K		3.31303
	6093	8111286	RNASEN	ribonuclease type III, nuclear		2.23892
	13525	8116372	RNF130	ring finger protein 130		2.40611
	13853	8004030	RNF167	ring finger protein 167		2.15063
	13923	8131286	RNF216L	ring finger protein 216-like		2.23837
	24223	8058985	RNF25	ring finger protein 25		2.76328
	20930	7944510	RNF26	ring finger protein 26		2.66145
	9993	8017162	RNFT1	ring finger protein, transmembrane 1		2.2268
	16683	7919351	RP11-94I2.2	neuroblastoma breakpoint family, member 11-like		2.62644
	29623	7914141	RPA2	replication protein A2, 32kDa		2.66185
	26887	8109821	RPL10	ribosomal protein L10		2.77112
	13759	8118974	RPL10A	ribosomal protein L10a		3.18349
	29730	7898875	RPL11	ribosomal protein L11		3.22916
	19113	8063473	RPL12	ribosomal protein L12		2.07613
	4294	8180284	RPL13	ribosomal protein L13		3.45178
	10389	8030351	RPL13A	ribosomal protein L13a		2.77364
	33158	7954063	RPL13AP20	ribosomal protein L13a pseudogene 20		2.81263
	11528	7929593	RPL13AP5	ribosomal protein L13a pseudogene 5		2.25457
	9689	7956743	RPL14	ribosomal protein L14		2.70787
	20009	8116929	RPL15	ribosomal protein L15		2.69241
	20631	7903582	RPL17	ribosomal protein L17		2.78032
	7534	8038086	RPL18	ribosomal protein L18		2.2059
	21361	7958197	RPL18AP3	ribosomal protein L18a pseudogene 3		2.15244
	30088	7999360	RPL21	ribosomal protein L21		2.67498
	30953	7924144	RPL21P28	ribosomal protein L21 pseudogene 28		2.55213
	22120	8026440	RPL23A	ribosomal protein L23a		2.35463
	13028	8089249	RPL24	ribosomal protein L24		4.0537
	24635	8012469	RPL26	ribosomal protein L26		2.01837
	25633	8007441	RPL27	ribosomal protein L27		2.55825
	4414	8180404	RPL27A	ribosomal protein L27a		4.56075
	8920	8031483	RPL28	ribosomal protein L28		4.35659
	21331	8087830	RPL29	ribosomal protein L29		2.57905
	20947	8076209	RPL3	ribosomal protein L3		2.69014
	13742	8151935	RPL30	ribosomal protein L30		2.90331
	4297	8180287	RPL31	ribosomal protein L31		3.19432
	30467	8035829	RPL34	ribosomal protein L34		2.90549
	32513	8164100	RPL35	ribosomal protein L35		2.50222
	15505	8085026	RPL35A	ribosomal protein L35a		3.39954
	24038	7946807	RPL36A	ribosomal protein L36a		2.64888
	24091	8048195	RPL37A	ribosomal protein L37a		2.36112
	27430	8009561	RPL38	ribosomal protein L38		4.13042
	5987	8127526	RPL39	ribosomal protein L39		3.22968
	29416	8092654	RPL39L	ribosomal protein L39-like		2.15329
	4307	8180297	RPL4	ribosomal protein L4		2.97576
	31049	8105432	RPL41	ribosomal protein L41		2.50877
	21444	7903010	RPL5	ribosomal protein L5		2.34081
	29541	7966534	RPL6	ribosomal protein L6		2.38076
	27309	8151376	RPL7	ribosomal protein L7		2.75926
	16322	8022972	RPL7A	ribosomal protein L7a		3.37508
	4366	8180356	RPL7L1	ribosomal protein L7-like 1		2.57841
	16601	8153903	RPL8	ribosomal protein L8		2.31652
	28284	7990898	RPL9	ribosomal protein L9		3.40015
	9969	8109750	RPLP0	ribosomal protein, large, P0		4.16481
	4365	8180355	RPLP1	ribosomal protein, large, P1		3.3474
	8013	7937476	RPLP2	ribosomal protein, large, P2		2.30536
	14030	8090490	RPN1	ribophorin I		2.15665
	11116	8062349	RPN2	ribophorin II		3.09371
	17479	7977507	RPPH1	ribonuclease P RNA component H1		2.65667
	10544	7905185	RPRD2	regulation of nuclear pre-mRNA domain containing 2		2.7265
	17021	8125835	RPS10	ribosomal protein S10		2.46306
	31455	8030368	RPS11	ribosomal protein S11		2.85225
	9519	8122136	RPS12	ribosomal protein S12		2.52839
	26798	7946812	RPS13	ribosomal protein S13		2.8162
	31043	8115158	RPS14	ribosomal protein S14		2.56742
	21226	8024299	RPS15	ribosomal protein S15		2.12093
	17642	7999827	RPS15A	ribosomal protein S15a		3.69261
	31888	8036737	RPS16	ribosomal protein S16		3.26536
	15089	7990916	RPS17	ribosomal protein S17		2.81538
	14446	8122699	RPS18P9	ribosomal protein S18 pseudogene 9		2.79448
	32443	8029129	RPS19	ribosomal protein S19		2.73642
	32210	8172154	RPS2	ribosomal protein S2		3.01423
	16576	8150872	RPS20	ribosomal protein S20		2.50646
	22602	8063903	RPS21	ribosomal protein S21		2.45699
	9125	7952129	RPS25	ribosomal protein S25		3.82596
	18335	8007797	RPS26	ribosomal protein S26		2.72365
	22074	8168357	RPS26P11	ribosomal protein S26 pseudogene 11		2.35799
	5804	8079019	RPS27	ribosomal protein S27		3.87582
	9145	8001782	RPS27A	ribosomal protein S27a		2.78931
	14793	8005471	RPS28	ribosomal protein S28		2.36716
	25328	7942586	RPS3	ribosomal protein S3		2.69032
	31825	7988031	RPS3A	ribosomal protein S3A		4.28071
	13708	8173513	RPS4X	ribosomal protein S4, X-linked		2.8795
	19266	8031933	RPS5	ribosomal protein S5		2.34075
	7463	8160308	RPS6	ribosomal protein S6		2.31371
	24632	8040036	RPS7	ribosomal protein S7		3.11573
	7904	7901038	RPS8	ribosomal protein S8		2.52363
	4408	8180398	RPS9	ribosomal protein S9		2.72403
	32327	7918050	RPSA	ribosomal protein SA		3.34441
	11819	8010512	RPTOR	regulatory associated protein of MTOR, complex 1		2.42896
	19681	8048340	RQCD1	RCD1 required for cell differentiation1 homolog (S. pombe)		2.1084
	8272	8038407	RRAS	related RAS viral (r-ras) oncogene homolog		2.61939
	8699	7937915	RRM1	ribonucleotide reductase M1		2.65338
	16926	8040223	RRM2	ribonucleotide reductase M2		2.6062
	28895	7994565	RRN3	RRN3 RNA polymerase I transcription factor homolog (S. cerevisiae)		4.58083
	12159	8068902	RRP1B	ribosomal RNA processing 1 homolog B (S. cerevisiae)		2.40889
	8459	7970569	SACS	spastic ataxia of Charlevoix-Saguenay (sacsin)		2.51868
	27701	8073645	SAMM50	sorting and assembly machinery component 50 homolog (S. cerevisiae)		2.51296
	8298	8055104	SAP130	Sin3A-associated protein, 130kDa		2.22134
	22803	7942032	SAPS3	SAPS domain family, member 3		2.44533
	20495	7934122	SAR1A	SAR1 homolog A (S. cerevisiae)		2.06692
	14787	7903619	SARS	seryl-tRNA synthetase		2.17344
	8572	7941478	SART1	squamous cell carcinoma antigen recognized by T cells		2.10162
	20299	7967420	SBNO1	strawberry notch homolog 1 (Drosophila)		2.3459
	20391	8106479	SCAMP1	secretory carrier membrane protein 1		2.8171
	18421	7899392	SCARNA1	small Cajal body-specific RNA 1		2.08785
	31235	7960728	SCARNA12	small Cajal body-specific RNA 12		2.24185
	11751	8093576	SCARNA22	small Cajal body-specific RNA 22		2.45809
	32732	8049297	SCARNA5	small Cajal body-specific RNA 5		3.49965
	16767	8049299	SCARNA6	small Cajal body-specific RNA 6		4.03154
	28737	7943158	SCARNA9	small Cajal body-specific RNA 9		2.16819
	28449	7929816	SCD	stearoyl-CoA desaturase (delta-9-desaturase)		3.20443
	9058	7915363	SCMH1	sex comb on midleg homolog 1 (Drosophila)		3.6956
	23794	8138824	SCRN1	secernin 1		2.59505
	22601	8101099	SDAD1	SDA1 domain containing 1		2.49571
	10326	8104166	SDHA	succinate dehydrogenase complex, subunit A, flavoprotein (Fp)		2.36881
	15250	7940486	SDHAF2	succinate dehydrogenase complex assembly factor 2		2.48592
	10661	8084912	SDHALP2	succinate dehydrogenase complex, subunit A, flavoprotein pseudogene 2		3.0522
	11088	7912928	SDHB	succinate dehydrogenase complex, subunit B, iron sulfur (Ip)		2.85091
	8912	8011212	SDHC	succinate dehydrogenase complex, subunit C, integral membrane protein, 15kDa		3.55668
	5894	7899016	SDHD	succinate dehydrogenase complex, subunit D, integral membrane protein		3.38665
	16643	8165183	SEC16A	SEC16 homolog A (S. cerevisiae)		2.68276
	21565	7978718	SEC23A	Sec23 homolog A (S. cerevisiae)		2.79179
	15269	7930956	SEC23IP	SEC23 interacting protein		2.77785
	17861	8101376	SEC31A	SEC31 homolog A (S. cerevisiae)		2.45939
	20556	8082408	SEC61A1	Sec61 alpha 1 subunit (S. cerevisiae)		2.65818
	22504	8128650	SEC63	SEC63 homolog (S. cerevisiae)		2.81074
	28840	8020254	SEH1L	SEH1-like (S. cerevisiae)		2.70594
	18507	8154305	SELT	selenoprotein T		2.79162
	10275	8140686	SEMA3D	sema domain, immunoglobulin domain (Ig), short basic domain, secreted, (semaphorin) 3D		2.80323
	6561	8004485	SENP3	SUMO1/sentrin/SMT3 specific peptidase 3		2.26263
	12578	7932109	SEPHS1	selenophosphate synthetase 1		2.15175
	12926	7899043	SEPN1	selenoprotein N, 1		2.82905
	20664	8054467	SEPT10	septin 10		2.55592
	27789	8049827	SEPT2	septin 2		2.15184
	27710	8010161	SEPT9	septin 9		2.3154
	30590	8066417	SERINC3	serine incorporator 3		2.29002
	15429	7942596	SERPINH1	serpin peptidase inhibitor, clade H (heat shock protein 47), member 1, (collagen binding protein 1)		3.06762
	11465	7917674	SET	SET nuclear oncogene		2.20444
	29536	7981249	SETD3	SET domain containing 3		2.09188
	7392	7905258	SETDB1	SET domain, bifurcated 1		2.14004
	19726	8164701	SETX	senataxin		2.44039
	12016	8000716	SEZ6L2	seizure related 6 homolog (mouse)-like 2		2.11295
	11488	8075343	SF3A1	splicing factor 3a, subunit 1, 120kDa		2.63089
	13988	7915130	SF3A3	splicing factor 3a, subunit 3, 60kDa		2.19197
	5487	8058024	SF3B1	splicing factor 3b, subunit 1, 155kDa		2.35479
	8783	8050695	SF3B14	splicing factor 3B, 14 kDa subunit		2.42355
	7287	7997099	SF3B3	splicing factor 3b, subunit 3, 130kDa		3.60151
	31578	8130003	SF3B5	splicing factor 3b, subunit 5, 10kDa		3.04145
	19453	7914791	SFPQ	splicing factor proline/glutamine-rich (polypyrimidine tract binding protein associated)		2.06683
	28067	8119080	SFRS3	splicing factor, arginine/serine-rich 3		2.21706
	12112	8051622	SFRS7	splicing factor, arginine/serine-rich 7, 35kDa		2.69607
	8316	7907135	SFT2D2	SFT2 domain containing 2		2.44615
	22584	8110090	SFXN1	sideroflexin 1		2.41979
	12559	7956401	SHMT2	serine hydroxymethyltransferase 2 (mitochondrial)		2.39986
	5336	7930470	SHOC2	soc-2 suppressor of clear homolog (C. elegans)		2.24452
	21183	7990487	SIN3A	SIN3 homolog A, transcription regulator (yeast)		2.19185
	23187	7979505	SIX1	SIX homeobox 1		2.87263
	18766	8044499	SLC20A1	solute carrier family 20 (phosphate transporter), member 1		2.21327
	21143	8011747	SLC25A11	solute carrier family 25 (mitochondrial carrier; oxoglutarate carrier), member 11		2.41078
	11713	7957746	SLC25A3	solute carrier family 25 (mitochondrial carrier; phosphate carrier), member 3		2.19722
	16423	8016018	SLC25A39	solute carrier family 25, member 39		2.2762
	27396	8169640	SLC25A5	solute carrier family 25 (mitochondrial carrier; adenine nucleotide translocator), member 5		2.18014
	16820	8171111	SLC25A6	solute carrier family 25 (mitochondrial carrier; adenine nucleotide translocator), member 6		2.4936
	21542	8016578	SLC35B1	solute carrier family 35, member B1		2.03135
	5445	8047174	SLC39A10	solute carrier family 39 (zinc transporter), member 10		2.59107
	7609	8179525	SLC39A7	solute carrier family 39 (zinc transporter), member 7		2.01088
	20584	7975344	SLC39A9	solute carrier family 39 (zinc transporter), member 9		3.37412
	30890	7940717	SLC3A2	solute carrier family 3 (activators of dibasic and neutral amino acid transport), member 2		2.24907
	15930	8157038	SLC44A1	solute carrier family 44, member 1		2.00779
	28533	8025672	SLC44A2	solute carrier family 44, member 2		2.52806
	19781	7970810	SLC7A1	solute carrier family 7 (cationic amino acid transporter, y+ system), member 1		2.42091
	24168	8003298	SLC7A5	solute carrier family 7 (cationic amino acid transporter, y+ system), member 5		2.7735
	6770	8094301	SLIT2	slit homolog 2 (Drosophila)		2.28056
	12617	8067295	SLMO2	slowmo homolog 2 (Drosophila)		2.4258
	17365	8177544	SMA4	glucuronidase, beta pseudogene		3.00178
	19729	8105995	SMA5	glucuronidase, beta pseudogene		3.42079
	13124	7955331	SMARCD1	SWI/SNF related, matrix associated, actin dependent regulator of chromatin, subfamily d, member 1		2.49369
	12181	8019877	SMCHD1	structural maintenance of chromosomes flexible hinge domain containing 1		2.98984
	5896	8000687	SMG1	SMG1 homolog, phosphatidylinositol 3-kinase-related kinase (C. elegans)		6.98883
	18147	7908097	SMG7	Smg-7 homolog, nonsense mediated mRNA decay factor (C. elegans)		2.14782
	11049	7936307	SMNDC1	survival motor neuron domain containing 1		2.30969
	15878	8121418	SMPD2	sphingomyelin phosphodiesterase 2, neutral membrane (neutral sphingomyelinase)		2.3633
	23472	8055183	SMPD4	sphingomyelin phosphodiesterase 4, neutral membrane (neutral sphingomyelinase-3)		3.56428
	9874	8160622	SMU1	smu-1 suppressor of mec-8 and unc-52 homolog (C. elegans)		2.18665
	18741	8101762	SNCA	synuclein, alpha (non A4 component of amyloid precursor)		2.35615
	29697	8135876	SND1	staphylococcal nuclease and tudor domain containing 1		2.15154
	27946	8016508	SNF8	SNF8, ESCRT-II complex subunit, homolog (S. cerevisiae)		2.52038
	22248	8014755	SNORA21	small nucleolar RNA, H/ACA box 21		2.17076
	30578	8133106	SNORA22	small nucleolar RNA, H/ACA box 22		3.35665
	14553	8097056	SNORA24	small nucleolar RNA, H/ACA box 24		2.62746
	18651	7998666	SNORA64	small nucleolar RNA, H/ACA box 64		2.31064
	8019	7899480	SNORA73A	small nucleolar RNA, H/ACA box 73A		2.40921
	26850	8108420	SNORA74A	small nucleolar RNA, H/ACA box 74A		2.20051
	13685	8025584	SNORD105	small nucleolar RNA, C/D box 105		2.14242
	32345	7981949	SNORD116-1	small nucleolar RNA, C/D box 116-1		7.88516
	13644	7981976	SNORD116-14	small nucleolar RNA, C/D box 116-14		7.38148
	24175	7981978	SNORD116-15	small nucleolar RNA, C/D box 116-15		7.6009
	15758	7981982	SNORD116-17	small nucleolar RNA, C/D box 116-17		7.34097
	11812	7981988	SNORD116-20	small nucleolar RNA, C/D box 116-20		9.87705
	7331	7981990	SNORD116-21	small nucleolar RNA, C/D box 116-21		4.23476
	26590	7981992	SNORD116-22	small nucleolar RNA, C/D box 116-22		7.2139
	17359	7981994	SNORD116-23	small nucleolar RNA, C/D box 116-23		9.62002
	8270	7981996	SNORD116-24	small nucleolar RNA, C/D box 116-24		7.87904
	24004	7981998	SNORD116-25	small nucleolar RNA, C/D box 116-25		5.38796
	15508	7982000	SNORD116-26	small nucleolar RNA, C/D box 116-26		5.04457
	17337	7982002	SNORD116-27	small nucleolar RNA, C/D box 116-27		4.30696
	22368	7982006	SNORD116-29	small nucleolar RNA, C/D box 116-29		4.27617
	18638	7981966	SNORD116-3	small nucleolar RNA, C/D box 116-3		7.60817
	6956	7981958	SNORD116-5	small nucleolar RNA, C/D box 116-5		8.32661
	26606	7981960	SNORD116-6	small nucleolar RNA, C/D box 116-6		5.99774
	29781	7981964	SNORD116-8	small nucleolar RNA, C/D box 116-8		8.23729
	19061	8086752	SNORD13	small nucleolar RNA, C/D box 13		5.18358
	17914	7952339	SNORD14C	small nucleolar RNA, C/D box 14C		4.69228
	22143	7942594	SNORD15B	small nucleolar RNA, C/D box 15B		2.02389
	15708	8159004	SNORD24	small nucleolar RNA, C/D box 24		2.61694
	7121	7948908	SNORD26	small nucleolar RNA, C/D box 26		2.84664
	31225	7948902	SNORD29	small nucleolar RNA, C/D box 29		2.71483
	31037	8030360	SNORD32A	small nucleolar RNA, C/D box 32A		4.54648
	14952	8030362	SNORD33	small nucleolar RNA, C/D box 33		8.13679
	6691	8030364	SNORD34	small nucleolar RNA, C/D box 34		5.6774
	22839	8030366	SNORD35A	small nucleolar RNA, C/D box 35A		3.59071
	14675	8159006	SNORD36B	small nucleolar RNA, C/D box 36B		2.69708
	5656	8013325	SNORD3A	small nucleolar RNA, C/D box 3A		2.05216
	12066	8034512	SNORD41	small nucleolar RNA, C/D box 41		5.21255
	28101	7922410	SNORD44	small nucleolar RNA, C/D box 44		2.74375
	5374	7902398	SNORD45A	small nucleolar RNA, C/D box 45A		7.30346
	9854	7902400	SNORD45B	small nucleolar RNA, C/D box 45B		2.34783
	13931	7922402	SNORD47	small nucleolar RNA, C/D box 47		4.94682
	14883	8005953	SNORD4A	small nucleolar RNA, C/D box 4A		2.86122
	17482	8005957	SNORD4B	small nucleolar RNA, C/D box 4B		3.09534
	32328	7951036	SNORD5	small nucleolar RNA, C/D box 5		3.37955
	26496	8060503	SNORD57	small nucleolar RNA, C/D box 57		2.65354
	26480	8023259	SNORD58A	small nucleolar RNA, C/D box 58A		2.40177
	26127	7997940	SNORD68	small nucleolar RNA, C/D box 68		3.43605
	16716	7922418	SNORD74	small nucleolar RNA, C/D box 74		2.07484
	9880	7922414	SNORD76	small nucleolar RNA, C/D box 76		3.09376
	13235	7922408	SNORD78	small nucleolar RNA, C/D box 78		2.93762
	16114	7922404	SNORD80	small nucleolar RNA, C/D box 80		5.29937
	27879	8053909	SNRNP200	small nuclear ribonucleoprotein 200kDa (U5)		3.28606
	32627	7914334	SNRNP40	small nuclear ribonucleoprotein 40kDa (U5)		4.82283
	23340	8028916	SNRPA	small nuclear ribonucleoprotein polypeptide A		3.40825
	4367	8180357	SNRPA1	small nuclear ribonucleoprotein polypeptide A@#$%&		3.21625
	18901	8064502	SNRPB	small nuclear ribonucleoprotein polypeptides B and B1		2.69619
	4689	8020411	SNRPD1	small nuclear ribonucleoprotein D1 polypeptide 16kDa		2.30806
	26442	8160033	SNRPE	small nuclear ribonucleoprotein polypeptide E		2.01865
	28016	8026339	SNRPG	small nuclear ribonucleoprotein polypeptide G		2.09136
	9715	7990528	SNUPN	snurportin 1		2.29331
	16617	8040908	SNX17	sorting nexin 17		2.35085
	32607	8068168	SOD1	superoxide dismutase 1, soluble		2.37464
	6580	8068289	SON	SON DNA binding protein		2.70217
	7025	7983393	SORD	sorbitol dehydrogenase		2.40762
	24816	8013671	SPAG5	sperm associated antigen 5		2.06809
	7956	8056572	SPC25	SPC25, NDC80 kinetochore complex component, homolog (S. cerevisiae)		2.12859
	31677	7914180	SPCS2	signal peptidase complex subunit 2 homolog (S. cerevisiae)		2.78908
	23447	8098414	SPCS3	signal peptidase complex subunit 3 homolog (S. cerevisiae)		2.46658
	33059	8052689	SPRED2	sprouty-related, EVH1 domain containing 2		2.64983
	18805	8158317	SPTAN1	spectrin, alpha, non-erythrocytic 1 (alpha-fodrin)		2.6658
	30464	8041995	SPTBN1	spectrin, beta, non-erythrocytic 1		2.69963
	14785	8148280	SQLE	squalene epoxidase		2.67723
	31753	7909175	SRGAP2	SLIT-ROBO Rho GTPase activating protein 2		2.61496
	7249	8140828	SRI	sorcin		2.5633
	28882	7912374	SRM	spermidine synthase		2.88466
	29526	7987449	SRP14	signal recognition particle 14kDa (homologous Alu RNA binding protein)		2.36323
	10330	8018600	SRP68	signal recognition particle 68kDa		2.72193
	23072	7952557	SRPR	signal recognition particle receptor (docking protein)		2.0982
	7430	7992692	SRRM2	serine/arginine repetitive matrix 2		3.07539
	21239	7920903	SSR2	signal sequence receptor, beta (translocon-associated protein beta)		2.02385
	24690	7948192	SSRP1	structure specific recognition protein 1		2.05392
	15182	8169750	STAG2	stromal antigen 2		2.06395
	18640	8053890	STARD7	StAR-related lipid transfer (START) domain containing 7		2.14442
	12895	8057744	STAT1	signal transducer and activator of transcription 1, 91kDa		2.62446
	20202	7940857	STIP1	stress-induced-phosphoprotein 1		2.01173
	6626	8160968	STOML2	stomatin (EPB72)-like 2		2.42073
	18064	7901336	STRADB	STE20-related kinase adaptor beta		2.00788
	14323	7944991	STT3A	STT3, subunit of the oligosaccharyltransferase complex, homolog A (S. cerevisiae)		2.94384
	19439	8078360	STT3B	STT3, subunit of the oligosaccharyltransferase complex, homolog B (S. cerevisiae)		2.12099
	9746	8158059	STXBP1	syntaxin binding protein 1		2.47373
	11110	8104738	SUB1	SUB1 homolog (S. cerevisiae)		2.05764
	10901	8053366	SUCLG1	succinate-CoA ligase, alpha subunit		2.89903
	4383	8180373	SUMO1	SMT3 suppressor of mif two 3 homolog 1 (S. cerevisiae)		2.20315
	15992	8018315	SUMO2	SMT3 suppressor of mif two 3 homolog 2 (S. cerevisiae)		2.40076
	30373	8005903	SUPT6H	suppressor of Ty 6 homolog (S. cerevisiae)		2.34073
	29054	8164883	SURF4	surfeit 4		2.33152
	25711	8006325	SUZ12	suppressor of zeste 12 homolog (Drosophila)		3.31551
	30291	8037695	SYMPK	symplekin		2.13508
	29265	8114653	TAF7	TAF7 RNA polymerase II, TATA box binding protein (TBP)-associated factor, 55kDa		2.28175
	29977	7937465	TALDO1	transaldolase 1		2.4493
	15067	7897663	TARDBP	TAR DNA binding protein		2.50604
	30692	8104760	TARS	threonyl-tRNA synthetase		2.01303
	4279	8180269	TATDN1	TatD DNase domain containing 1		2.30325
	5247	8077804	TATDN2	TatD DNase domain containing 2		2.38867
	4222	8180212	TBCA	tubulin folding cofactor A		2.07714
	23295	8092201	TBL1XR1	transducin (beta)-like 1 X-linked receptor 1		2.49645
	4308	8180298	TCEB1	transcription elongation factor B (SIII), polypeptide 1 (15kDa, elongin C)		2.56942
	24473	7983843	TCF12	transcription factor 12		2.27392
	18001	8023415	TCF4	transcription factor 4		2.72348
	11379	8130567	TCP1	t-complex 1		2.31785
	23201	7976160	TDP1	tyrosyl-DNA phosphodiesterase 1		2.23114
	17329	7938544	TEAD1	TEA domain family member 1 (SV40 transcriptional enhancer factor)		2.34988
	23393	8101622	TECR	trans-2,3-enoyl-CoA reductase		2.42239
	25164	8150138	TEX15	testis expressed 15		2.07462
	26254	7963244	TFCP2	transcription factor CP2		2.16762
	15061	8091103	TFDP2	transcription factor Dp-2 (E2F dimerization partner 2)		2.47341
	10878	8081316	TFG	TRK-fused gene		2.43841
	30817	8093053	TFRC	transferrin receptor (p90, CD71)		2.50601
	14387	8037005	TGFB1	transforming growth factor, beta 1		2.9479
	4327	8180317	TGIF1	TGFB-induced factor homeobox 1		4.81789
	25726	7920664	THBS3	thrombospondin 3		3.41238
	6905	8019772	THOC4	THO complex 4		3.02296
	5591	8088526	THOC7	THO complex 7 homolog (Drosophila)		2.0431
	6627	8052845	TIA1	TIA1 cytotoxic granule-associated RNA binding protein		2.02577
	11235	7908766	TIMM17A	translocase of inner mitochondrial membrane 17 homolog A (yeast)		2.75635
	4402	8180392	TIMM8B	translocase of inner mitochondrial membrane 8 homolog B (yeast)		2.29007
	26899	8167185	TIMP1	TIMP metallopeptidase inhibitor 1		3.29669
	11966	7986977	TJP1	tight junction protein 1 (zona occludens 1)		2.74798
	9973	8088106	TKT	transketolase		3.0176
	18357	8156060	TLE4	transducin-like enhancer of split 4 (E(sp1) homolog, Drosophila)		2.07719
	11402	8161056	TLN1	talin 1		3.95207
	16000	7969796	TM9SF2	transmembrane 9 superfamily member 2		2.36549
	23394	7935320	TM9SF3	transmembrane 9 superfamily member 3		2.34247
	19382	8061685	TM9SF4	transmembrane 9 superfamily protein member 4		2.24901
	7047	8058927	TMBIM1	transmembrane BAX inhibitor motif containing 1		3.24354
	27948	7955277	TMBIM6	transmembrane BAX inhibitor motif containing 6		3.11253
	16338	7980296	TMED10	transmembrane emp24-like trafficking protein 10 (yeast)		2.21054
	21737	8110392	TMED9	transmembrane emp24 protein transport domain containing 9		2.29099
	6409	8027876	TMEM147	transmembrane protein 147		2.08262
	27840	8097704	TMEM184C	transmembrane protein 184C		2.04293
	10868	7964347	TMEM194A	transmembrane protein 194A		2.10319
	26375	8165642	TMEM203	transmembrane protein 203		3.21469
	27669	8040753	TMEM214	transmembrane protein 214		2.99362
	11810	7979524	TMEM30B	transmembrane protein 30B		3.0935
	19748	7916316	TMEM48	transmembrane protein 48		2.24817
	31539	8008870	TMEM49	transmembrane protein 49		2.4739
	21606	7957737	TMPO	thymopoietin		2.34578
	18867	8043100	TMSB10	thymosin beta 10		2.55999
	13006	8106122	TNPO1	transportin 1		2.54404
	18734	8142852	TNPO3	transportin 3		2.23919
	32375	7994187	TNRC6A	trinucleotide repeat containing 6A		2.03148
	9017	8073214	TNRC6B	trinucleotide repeat containing 6B		2.45641
	21646	8165707	TOB2	transducer of ERBB2, 2		2.12949
	31652	8008547	TOM1L1	target of myb1 (chicken)-like 1		2.05618
	11155	7925174	TOMM20	translocase of outer mitochondrial membrane 20 homolog (yeast)		2.09866
	20478	7930870	TOMM22	translocase of outer mitochondrial membrane 22 homolog (yeast)		2.18159
	12843	8066461	TOMM34	translocase of outer mitochondrial membrane 34		2.32434
	12629	8090772	TOPBP1	topoisomerase (DNA) II binding protein 1		2.79632
	28077	8012257	TP53	tumor protein p53		2.51847
	19132	7988093	TP53BP1	tumor protein p53 binding protein 1		2.48982
	11382	7924526	TP53BP2	tumor protein p53 binding protein, 2		2.38942
	4381	8180371	TPI1	triosephosphate isomerase 1		3.00168
	30875	8061579	TPX2	TPX2, microtubule-associated, homolog (Xenopus laevis)		3.1749
	6582	8092564	TRA2B	transformer 2 beta homolog (Drosophila)		2.41783
	28860	8127051	TRAM2	translocation associated membrane protein 2		2.14642
	25093	7999025	TRAP1	TNF receptor-associated protein 1		3.17602
	5497	8012304	TRAPPC1	trafficking protein particle complex 1		2.24342
	33260	7944375	TRAPPC4	trafficking protein particle complex 4		2.66941
	25856	8126428	TRERF1	transcriptional regulating factor 1		2.82798
	6564	8016847	TRIM25	tripartite motif-containing 25		2.50681
	16151	8031913	TRIM28	tripartite motif-containing 28		2.49865
	10912	7930139	TRIM8	tripartite motif-containing 8		2.3402
	23102	8059596	TRIP12	thyroid hormone receptor interactor 12		2.6446
	13729	8152453	TRPS1	trichorhinophalangeal syndrome I		2.88052
	15988	8134470	TRRAP	transformation/transcription domain-associated protein		2.44415
	20866	7930703	TRUB1	TruB pseudouridine (psi) synthase homolog 1 (E. coli)		2.089
	10554	8153474	TSTA3	tissue specific transplantation antigen P35B		2.0831
	11742	8113157	TTC37	tetratricopeptide repeat domain 37		2.3837
	17048	8044462	TTL	tubulin tyrosine ligase		2.2114
	14311	8048411	TTLL4	tubulin tyrosine ligase-like family, member 4		2.10547
	10051	7963046	TUBA1B	tubulin, alpha 1b		2.78105
	6485	7955179	TUBA1C	tubulin, alpha 1c		3.04206
	11942	8177858	TUBB	tubulin, beta		3.15388
	32677	8159642	TUBB2C	tubulin, beta 2C		3.76002
	21119	8007302	TUBG1	tubulin, gamma 1		2.58129
	7861	8000603	TUFM	Tu translation elongation factor, mitochondrial		2.54014
	15281	8144726	TUSC3	tumor suppressor candidate 3		2.21634
	17921	8087860	TWF2	twinfilin, actin-binding protein, homolog 2 (Drosophila)		2.00877
	29423	8020090	TWSG1	twisted gastrulation homolog 1 (Drosophila)		2.17655
	14611	7899703	TXLNA	taxilin alpha		2.18145
	14099	8163185	TXN	thioredoxin		2.84459
	16565	8023450	TXNL1	thioredoxin-like 1		2.05355
	26339	8023920	TXNL4A	thioredoxin-like 4A		2.67167
	28219	8019842	TYMS	thymidylate synthetase		2.70746
	8624	8070655	U2AF1	U2 small nuclear RNA auxiliary factor 1		2.02174
	33187	8167069	UBA1	ubiquitin-like modifier activating enzyme 1		3.87791
	29183	8027650	UBA2	ubiquitin-like modifier activating enzyme 2		3.25744
	13703	8088718	UBA3	ubiquitin-like modifier activating enzyme 3		2.04415
	14736	8027024	UBA52	ubiquitin A-52 residue ribosomal protein fusion product 1		2.69759
	9408	7905700	UBAP2L	ubiquitin associated protein 2-like		2.93388
	23729	8005166	UBB	ubiquitin B		3.03574
	6736	7967563	UBC	ubiquitin C		3.08763
	4344	8180334	UBE2D3	ubiquitin-conjugating enzyme E2D 3 (UBC4/5 homolog, yeast)		3.13008
	9929	8046685	UBE2E3	ubiquitin-conjugating enzyme E2E 3 (UBC4/5 homolog, yeast)		2.02563
	27921	7968331	UBE2L3	ubiquitin-conjugating enzyme E2L 3		2.37545
	27691	8018708	UBE2O	ubiquitin-conjugating enzyme E2O		2.86747
	7161	8154856	UBE2R2	ubiquitin-conjugating enzyme E2R 2		2.19161
	15903	8012958	UBE2S	ubiquitin-conjugating enzyme E2S		2.67117
	10202	7923426	UBE2T	ubiquitin-conjugating enzyme E2T (putative)		3.26244
	19551	8008139	UBE2Z	ubiquitin-conjugating enzyme E2Z		2.37959
	12798	7944195	UBE4A	ubiquitination factor E4A (UFD2 homolog, yeast)		2.03686
	11487	8161988	UBQLN1	ubiquilin 1		2.37701
	17562	7913001	UBR4	ubiquitin protein ligase E3 component n-recognin 4		2.97092
	18252	8152148	UBR5	ubiquitin protein ligase E3 component n-recognin 5		2.08359
	8845	8093112	UBXN7	UBX domain protein 7		2.53522
	11898	8094778	UCHL1	ubiquitin carboxyl-terminal esterase L1 (ubiquitin thiolesterase)		3.33471
	9639	7906662	UFC1	ubiquitin-fold modifier conjugating enzyme 1		2.95787
	32182	8042270	UGP2	UDP-glucose pyrophosphorylase 2		2.05858
	10671	7967091	UNQ1887	signal peptide peptidase 3		2.50884
	28889	7993872	UQCRC2	ubiquinol-cytochrome c reductase core protein II		2.60944
	25999	8073192	UQCRFS1	ubiquinol-cytochrome c reductase, Rieske iron-sulfur polypeptide 1		2.84057
	6863	8107998	UQCRQ	ubiquinol-cytochrome c reductase, complex III subunit VII, 9.5kDa		2.49422
	8810	8069943	URB1	URB1 ribosome biogenesis 1 homolog (S. cerevisiae)		3.05009
	21955	8168416	USMG5	up-regulated during skeletal muscle growth 5 homolog (mouse)		2.75188
	9395	7997633	USP10	ubiquitin specific peptidase 10		3.20835
	27553	8167125	USP11	ubiquitin specific peptidase 11		3.52998
	4333	8180323	USP12	ubiquitin specific peptidase 12		2.07288
	27221	8084100	USP13	ubiquitin specific peptidase 13 (isopeptidase T-3)		2.19466
	32309	8019807	USP14	ubiquitin specific peptidase 14 (tRNA-guanine transglycosylase)		2.04396
	9600	7906671	USP21	ubiquitin specific peptidase 21		2.29977
	13397	8013486	USP22	ubiquitin specific peptidase 22		3.50543
	23435	8067903	USP25	ubiquitin specific peptidase 25		2.38018
	22845	8052443	USP34	ubiquitin specific peptidase 34		2.0777
	5102	8043218	USP39	ubiquitin specific peptidase 39		2.5848
	7627	8087380	USP4	ubiquitin specific peptidase 4 (proto-oncogene)		2.0349
	29292	7953483	USP5	ubiquitin specific peptidase 5 (isopeptidase T)		2.92716
	13665	7999326	USP7	ubiquitin specific peptidase 7 (herpes virus-associated)		2.08161
	23578	8166826	USP9X	ubiquitin specific peptidase 9, X-linked		2.31192
	20222	7900201	UTP11L	UTP11-like, U3 small nucleolar ribonucleoprotein, (yeast)		2.24845
	14306	7957890	UTP20	UTP20, small subunit (SSU) processome component, homolog (yeast)		2.23204
	26784	8054395	UXS1	UDP-glucuronate decarboxylase 1		2.16544
	29868	8172358	UXT	ubiquitously-expressed transcript		2.52741
	18925	8125091	VARS	valyl-tRNA synthetase		2.6335
	25317	8015759	VAT1	vesicle amine transport protein 1 homolog (T. californica)		2.62231
	16431	8171013	VBP1	von Hippel-Lindau binding protein 1		2.13616
	19542	8160914	VCP	valosin-containing protein		3.10476
	31918	8042335	VDAC2	voltage-dependent anion channel 2		3.1101
	28497	8146216	VDAC3	voltage-dependent anion channel 3		3.14952
	16029	7926368	VIM	vimentin		2.16057
	11414	8133114	VKORC1L1	vitamin K epoxide reductase complex, subunit 1-like 1		2.00465
	31549	7944382	VPS11	vacuolar protein sorting 11 homolog (S. cerevisiae)		2.27411
	14290	7996919	VPS4A	vacuolar protein sorting 4 homolog A (S. cerevisiae)		2.87531
	32581	8010918	VPS53	vacuolar protein sorting 53 homolog (S. cerevisiae)		2.37273
	21370	8122348	VTA1	Vps20-associated 1 homolog (S. cerevisiae)		2.25627
	13900	7981290	WARS	tryptophanyl-tRNA synthetase		2.37058
	10294	8128818	WASF1	WAS protein family, member 1		2.02934
	27478	7961489	WBP11	WW domain binding protein 11		2.01386
	9373	8099340	WDR1	WD repeat domain 1		2.66602
	26350	7924582	WDR26	WD repeat domain 26		2.40991
	12888	7904364	WDR3	WD repeat domain 3		2.27324
	16026	8107282	WDR36	WD repeat domain 36		2.33192
	21758	8112746	WDR41	WD repeat domain 41		2.47572
	27867	8159111	WDR5	WD repeat domain 5		2.9006
	11913	8079693	WDR6	WD repeat domain 6		2.17544
	26352	8046975	WDR75	WD repeat domain 75		2.11745
	31179	8087874	WDR82	WD repeat domain 82		4.49269
	8747	7952953	WNK1	WNK lysine deficient protein kinase 1		2.32769
	5371	7966829	WSB2	WD repeat and SOCS box-containing 2		3.15863
	10652	8126952	WTAP	Wilms tumor 1 associated protein		2.65643
	29330	8147156	WWP1	WW domain containing E3 ubiquitin protein ligase 1		2.34837
	18611	8052526	XPO1	exportin 1 (CRM1 homolog, yeast)		3.01102
	19155	7970473	XPO4	exportin 4		2.12132
	26288	8126588	XPO5	exportin 5		3.29222
	12395	8000482	XPO6	exportin 6		3.8119
	18494	8144953	XPO7	exportin 7		2.84703
	17409	7956785	XPOT	exportin, tRNA (nuclear export receptor for tRNAs)		2.91741
	32452	8048146	XRCC5	X-ray repair complementing defective repair in Chinese hamster cells 5 (double-strand-break rejoining)		2.3513
	14060	8073457	XRCC6	X-ray repair complementing defective repair in Chinese hamster cells 6		2.07865
	4984	7914563	YARS	tyrosyl-tRNA synthetase		2.97249
	32813	8126574	YIPF3	Yip1 domain family, member 3		2.22407
	24413	8132580	YKT6	YKT6 v-SNARE homolog (S. cerevisiae)		3.71394
	29994	7975725	YLPM1	YLP motif containing 1		2.31222
	15628	7932678	YME1L1	YME1-like 1 (S. cerevisiae)		2.35308
	21334	7899519	YTHDF2	YTH domain family, member 2		2.13271
	33120	8062880	YWHAB	tyrosine 3-monooxygenase/tryptophan 5-monooxygenase activation protein, beta polypeptide		2.58643
	7162	8055476	YWHAE	tyrosine 3-monooxygenase/tryptophan 5-monooxygenase activation protein, epsilon polypeptide		2.40334
	9748	8072577	YWHAH	tyrosine 3-monooxygenase/tryptophan 5-monooxygenase activation protein, eta polypeptide		2.78481
	12242	8050215	YWHAQ	tyrosine 3-monooxygenase/tryptophan 5-monooxygenase activation protein, theta polypeptide		2.66693
	11291	7908978	ZC3H11A	zinc finger CCCH-type containing 11A		2.45763
	23634	8151561	ZFAND1	zinc finger, AN1-type domain 1		2.30713
	20746	8161747	ZFAND5	zinc finger, AN1-type domain 5		2.23904
	33122	8111360	ZFR	zinc finger RNA binding protein		2.3212
	24597	8166500	ZFX	zinc finger protein, X-linked		2.04319
	31101	8108620	ZMAT2	zinc finger, matrin type 2		2.17338
	32920	7900413	ZMPSTE24	zinc metallopeptidase (STE24 homolog, S. cerevisiae)		2.17406
	10813	7967900	ZMYM2	zinc finger, MYM-type 2		2.28712
	8307	8173457	ZMYM3	zinc finger, MYM-type 3		2.8704
	6288	7899957	ZMYM4	zinc finger, MYM-type 4		2.05352
	17078	8006377	ZNF207	zinc finger protein 207		2.23395
	30166	8067113	ZNF217	zinc finger protein 217		2.36961
	18478	7975645	ZNF410	zinc finger protein 410		2.0045
	17208	8030980	ZNF525	zinc finger protein 525		2.1211
	10581	8035779	ZNF626	zinc finger protein 626		3.86605
	25476	8042601	ZNF638	zinc finger protein 638		2.0949
	28576	8088911	ZNF717	zinc finger protein 717		3.66761
	21620	7997904	ZNF778	zinc finger protein 778		11.6172
	19133	8038962	ZNF836	zinc finger protein 836		2.00633
	30984	8030978	ZNF845	zinc finger protein 845		2.61797
	31413	7916969	ZRANB2	zinc finger, RAN-binding domain containing 2		2.24292
	30144	7984330	ZWILCH	Zwilch, kinetochore associated, homolog (Drosophila)		3.26246
TOV-112D	Gene Row (Double-click)	Probe set	Gene symbol	Description		Fold
	19406	7963646	AAAS	achalasia, adrenocortical insufficiency, alacrimia (Allgrove, triple-A)		2.70898
	20321	8052803	AAK1	AP2 associated kinase 1		2.58036
	25709	8058914	AAMP	angio-associated, migratory cell protein		3.05584
	8876	8002347	AARS	alanyl-tRNA synthetase		6.59078
	32509	8173629	ABCB7	ATP-binding cassette, sub-family B (MDR/TAP), member 7		3.09775
	28513	8097647	ABCE1	ATP-binding cassette, sub-family E (OABP), member 1		11.9024
	6738	8117929	ABCF1	ATP-binding cassette, sub-family F (GCN20), member 1		3.43695
	20154	8014487	ACACA	acetyl-Coenzyme A carboxylase alpha		2.35502
	26543	7902367	ACADM	acyl-Coenzyme A dehydrogenase, C-4 to C-12 straight chain		4.14244
	4756	8123137	ACAT2	acetyl-Coenzyme A acetyltransferase 2		7.27511
	21170	8015460	ACLY	ATP citrate lyase		5.87203
	10508	8154733	ACO1	aconitase 1, soluble		3.06392
	31394	8073430	ACO2	aconitase 2, mitochondrial		2.46284
	13177	8099965	ACOT7	acyl-CoA thioesterase 7		2.57219
	22821	8048733	ACSL3	acyl-CoA synthetase long-chain family member 3		11.5498
	12210	8137979	ACTB	actin, beta		3.32089
	28257	8019183	ACTG1	actin, gamma 1		3.3211
	6120	8084067	ACTL6A	actin-like 6A		2.03128
	20155	7979824	ACTN1	actinin, alpha 1		3.51657
	28070	8028524	ACTN4	actinin, alpha 4		3.75229
	12466	7936028	ACTR1A	ARP1 actin-related protein 1 homolog A, centractin alpha (yeast)		3.0804
	6846	8044686	ACTR3	ARP3 actin-related protein 3 homolog (yeast)		6.30759
	9122	7905881	ADAM15	ADAM metallopeptidase domain 15		2.0794
	17135	8050190	ADAM17	ADAM metallopeptidase domain 17		2.20496
	25206	8146000	ADAM9	ADAM metallopeptidase domain 9 (meltrin gamma)		4.6789
	27291	7920531	ADAR	adenosine deaminase, RNA-specific		3.21797
	32600	8101844	ADH5	alcohol dehydrogenase 5 (class III), chi polypeptide		3.812
	20026	8067011	ADNP	activity-dependent neuroprotector homeobox		3.81446
	4975	8063893	ADRM1	adhesion regulating molecule 1		2.53062
	6792	8073242	ADSL	adenylosuccinate lyase		2.43949
	31141	8032576	AES	amino-terminal enhancer of split		4.00494
	27178	8114083	AFF4	AF4/FMR2 family, member 4		3.15951
	12997	8022342	AFG3L2	AFG3 ATPase family gene 3-like 2 (yeast)		4.21195
	20568	8048847	AGFG1	ArfGAP with FG repeats 1		3.43438
	10297	8125328	AGPAT1	1-acylglycerol-3-phosphate O-acyltransferase 1 (lysophosphatidic acid acyltransferase, alpha)		2.75515
	13826	8146142	AGPAT6	1-acylglycerol-3-phosphate O-acyltransferase 6 (lysophosphatidic acid acyltransferase, zeta)		3.56764
	23497	8046604	AGPS	alkylglycerone phosphate synthase		3.65401
	14412	8056220	AHCTF1	AT hook containing transcription factor 1		5.34444
	31897	8065738	AHCY	adenosylhomocysteinase		2.87976
	18201	7903803	AHCYL1	adenosylhomocysteinase-like 1		3.01873
	14813	7975976	AHSA1	AHA1, activator of heat shock 90kDa protein ATPase homolog 1 (yeast)		2.48132
	23814	8175052	AIFM1	apoptosis-inducing factor, mitochondrion-associated, 1		4.64987
	19734	7916590	AK2	adenylate kinase 2		6.03486
	18303	7968835	AKAP11	A kinase (PRKA) anchor protein 11		2.96759
	5309	8143054	AKR1B1	aldo-keto reductase family 1, member B1 (aldose reductase)		4.0671
	6249	8036840	AKT2	v-akt murine thymoma viral oncogene homolog 2		2.11902
	17095	7935230	ALDH18A1	aldehyde dehydrogenase 18 family, member A1		2.37484
	27721	8113773	ALDH7A1	aldehyde dehydrogenase 7 family, member A1		10.1263
	5458	7994737	ALDOA	aldolase A, fructose-bisphosphate		2.00282
	29042	7950654	ALG8	asparagine-linked glycosylation 8, alpha-1,3-glucosyltransferase homolog (S. cerevisiae)		3.50642
	19836	8001477	AMFR	autocrine motility factor receptor		3.03152
	23146	8009432	AMZ2	archaelysin family metallopeptidase 2		3.29439
	20057	8054614	ANAPC1	anaphase promoting complex subunit 1		3.52345
	6957	7967149	ANAPC5	anaphase promoting complex subunit 5		3.94986
	17623	8011599	ANKFY1	ankyrin repeat and FYVE domain containing 1		2.02605
	6892	8085628	ANKRD28	ankyrin repeat domain 28		2.28066
	32159	8053801	ANKRD36B	ankyrin repeat domain 36B		2.75784
	31909	8132318	ANLN	anillin, actin binding protein		4.08054
	8174	7954997	ANO6	anoctamin 6		7.62401
	24197	8102619	ANXA5	annexin A5		4.87607
	20046	8115234	ANXA6	annexin A6		4.45273
	20502	8002592	AP1G1	adaptor-related protein complex 1, gamma 1 subunit		4.08459
	22609	8030470	AP2A1	adaptor-related protein complex 2, alpha 1 subunit		3.5775
	11990	8006542	AP2B1	adaptor-related protein complex 2, beta 1 subunit		4.7359
	11799	8084345	AP2M1	adaptor-related protein complex 2, mu 1 subunit		3.1694
	33053	8032418	AP3D1	adaptor-related protein complex 3, delta 1 subunit		3.4565
	30489	7906185	APOA1BP	apolipoprotein A-I binding protein		2.69184
	5777	8069644	APP	amyloid beta (A4) precursor protein		3.96222
	16881	8080645	APPL1	adaptor protein, phosphotyrosine interaction, PH domain and leucine zipper containing 1		2.25813
	11853	7987325	AQR	aquarius homolog (mouse)		4.80405
	28555	8175924	ARD1A	ARD1 homolog A, N-acetyltransferase (S. cerevisiae)		2.48136
	10443	7910229	ARF1	ADP-ribosylation factor 1		2.95863
	9747	7962904	ARF3	ADP-ribosylation factor 3		3.28923
	16789	7947681	ARHGAP1	Rho GTPase activating protein 1		2.52513
	10687	7932885	ARHGAP12	Rho GTPase activating protein 12		2.00368
	27961	8000375	ARHGAP17	Rho GTPase activating protein 17		3.23903
	4838	8019765	ARHGDIA	Rho GDP dissociation inhibitor (GDI) alpha		2.87121
	11631	7944560	ARHGEF12	Rho guanine nucleotide exchange factor (GEF) 12		2.42992
	12417	7899220	ARID1A	AT rich interactive domain 1A (SWI-like)		2.49502
	30118	7955019	ARID2	AT rich interactive domain 2 (ARID, RFX-like)		3.34503
	23778	7984641	ARIH1	ariadne homolog, ubiquitin-conjugating enzyme E2 binding protein, 1 (Drosophila)		3.66565
	25227	7999834	ARL6IP1	ADP-ribosylation factor-like 6 interacting protein 1		4.01943
	27162	8151066	ARMC1	armadillo repeat containing 1		3.03101
	8118	7919825	ARNT	aryl hydrocarbon receptor nuclear translocator		3.64069
	12186	8134552	ARPC1B	actin related protein 2/3 complex, subunit 1B, 41kDa		2.35953
	21562	7966315	ARPC3	actin related protein 2/3 complex, subunit 3, 21kDa		4.42535
	31537	8152867	ASAP1	ArfGAP with SH3 domain, ankyrin repeat and PH domain 1		4.21669
	7327	8128472	ASCC3	activating signal cointegrator 1 complex subunit 3		2.62817
	17247	7923086	ASPM	asp (abnormal spindle) homolog, microcephaly associated (Drosophila)		5.5665
	25876	8050875	ASXL2	additional sex combs like 2 (Drosophila)		3.74896
	4347	8180337	ATF4	activating transcription factor 4 (tax-responsive enhancer element B67)		4.01414
	18790	8048120	ATIC	5-aminoimidazole-4-carboxamide ribonucleotide formyltransferase/IMP cyclohydrolase		5.7754
	25373	8156575	ATMIN	ATM interactor		5.10786
	8451	8175492	ATP11C	ATPase, class VI, type 11C		2.88514
	15610	8035737	ATP13A1	ATPase type 13A1		2.09573
	5855	8092849	ATP13A3	ATPase type 13A3		2.88814
	19477	7904254	ATP1A1	ATPase, Na+/K+ transporting, alpha 1 polypeptide		4.44308
	5519	7958644	ATP2A2	ATPase, Ca++ transporting, cardiac muscle, slow twitch 2		4.91738
	15020	8023063	ATP5A1	ATP synthase, H+ transporting, mitochondrial F1 complex, alpha subunit 1, cardiac muscle		4.16458
	15233	7964234	ATP5B	ATP synthase, H+ transporting, mitochondrial F1 complex, beta polypeptide		4.25834
	12068	7926084	ATP5C1	ATP synthase, H+ transporting, mitochondrial F1 complex, gamma polypeptide 1		6.28033
	18939	8067288	ATP5E	ATP synthase, H+ transporting, mitochondrial F1 complex, epsilon subunit		3.42039
	26032	7968270	ATP5EP2	ATP synthase, H+ transporting, mitochondrial F1 complex, epsilon subunit pseudogene 2		3.69484
	6186	7903972	ATP5F1	ATP synthase, H+ transporting, mitochondrial F0 complex, subunit B1		3.37019
	26746	8008132	ATP5G1	ATP synthase, H+ transporting, mitochondrial F0 complex, subunit C1 (subunit 9)		5.50476
	10014	8141295	ATP5J2	ATP synthase, H+ transporting, mitochondrial F0 complex, subunit F2		4.60806
	22014	7944216	ATP5L	ATP synthase, H+ transporting, mitochondrial F0 complex, subunit G		5.38042
	12096	8070160	ATP5O	ATP synthase, H+ transporting, mitochondrial F1 complex, O subunit		4.55023
	21123	8170882	ATP6AP1	ATPase, H+ transporting, lysosomal accessory protein 1		2.78593
	32371	8007228	ATP6V0A1	ATPase, H+ transporting, lysosomal V0 subunit a1		2.45954
	10207	8002041	ATP6V0D1	ATPase, H+ transporting, lysosomal 38kDa, V0 subunit d1		2.13631
	26440	8110022	ATP6V0E1	ATPase, H+ transporting, lysosomal 9kDa, V0 subunit e1		4.34582
	25990	8144931	ATP6V1B2	ATPase, H+ transporting, lysosomal 56/58kDa, V1 subunit B2		2.05868
	28190	8147724	ATP6V1C1	ATPase, H+ transporting, lysosomal 42kDa, V1 subunit C1		2.25529
	13852	8073799	ATXN10	ataxin 10		4.81638
	29949	7966397	ATXN2	ataxin 2		3.30198
	8994	7994386	ATXN2L	ataxin 2-like		3.87625
	23967	8142100	ATXN7L1	ataxin 7-like 1		3.16907
	8296	8152222	AZIN1	antizyme inhibitor 1		2.57753
	22665	7983360	B2M	beta-2-microglobulin		3.41961
	10035	8178476	BAT1	HLA-B associated transcript 1		5.6979
	5115	8118174	BAT2	HLA-B associated transcript 2		3.75885
	26900	7907310	BAT2D1	BAT2 domain containing 1		4.7707
	20343	8158829	BAT2L	HLA-B associated transcript 2-like		3.97546
	24290	8178526	BAT3	HLA-B associated transcript 3		3.79305
	7928	7964203	BAZ2A	bromodomain adjacent to zinc finger domain, 2A		3.36459
	25522	8175835	BCAP31	B-cell receptor-associated protein 31		3.84166
	5413	8041283	BIRC6	baculoviral IAP repeat-containing 6		3.20597
	9750	8014008	BLMH	bleomycin hydrolase		3.91369
	7489	7952305	BMPR1A	bone morphogenetic protein receptor, type IA		7.9572
	11705	8047538	BMPR2	bone morphogenetic protein receptor, type II (serine/threonine kinase)		4.16975
	11766	8000692	BOLA2	bolA homolog 2 (E. coli)		3.41295
	31780	8118580	BRD2	bromodomain containing 2		2.59703
	12377	7922095	BRP44	brain protein 44		3.67603
	26693	8023955	BSG	basigin (Ok blood group)		2.15593
	29260	7901418	BTF3L4	basic transcription factor 3-like 4		3.253
	11786	8054580	BUB1	budding uninhibited by benzimidazoles 1 homolog (yeast)		4.59871
	31214	7931187	BUB3	budding uninhibited by benzimidazoles 3 homolog (yeast)		2.75322
	25862	8047339	BZW1L1	basic leucine zipper and W2 domains 1 like 1		5.91353
	16291	7936706	C10orf119	chromosome 10 open reading frame 119		4.79806
	20609	7925978	C10orf18	chromosome 10 open reading frame 18		3.32082
	26028	7966462	C12orf30	chromosome 12 open reading frame 30		3.76693
	20288	7980309	C14orf1	chromosome 14 open reading frame 1		2.50019
	31896	7974771	C14orf135	chromosome 14 open reading frame 135		5.16114
	31283	7975989	C14orf156	chromosome 14 open reading frame 156		6.50748
	26412	7974352	C14orf166	chromosome 14 open reading frame 166		6.44558
	21422	7986520	C15orf51	dynamin 1 pseudogene		2.46012
	19372	8002987	C16orf61	chromosome 16 open reading frame 61		7.12179
	14273	8001658	C16orf80	chromosome 16 open reading frame 80		4.49902
	9834	8012207	C17orf61	chromosome 17 open reading frame 61		2.77448
	20112	7932964	C1D	C1D nuclear receptor co-repressor		8.61876
	32706	7898328	C1orf144	chromosome 1 open reading frame 144		8.68003
	14024	7904974	C1orf152	profilin 1 pseudogene		4.08595
	17808	7920492	C1orf43	chromosome 1 open reading frame 43		3.25424
	23824	7909931	C1orf58	chromosome 1 open reading frame 58		2.97991
	16898	7907404	C1orf9	chromosome 1 open reading frame 9		2.1527
	21281	8011850	C1QBP	complement component 1, q subcomponent binding protein		4.75136
	25976	8064833	C20orf30	chromosome 20 open reading frame 30		2.96062
	8609	8075585	C22orf28	chromosome 22 open reading frame 28		4.50295
	25634	8081867	C3orf1	chromosome 3 open reading frame 1		8.50658
	10625	8121911	C6orf173	chromosome 6 open reading frame 173		2.58521
	7800	8124273	C6orf62	chromosome 6 open reading frame 62		3.05974
	4462	8165648	C7orf11	chromosome 7 open reading frame 11		5.65215
	7126	8139244	C7orf44	chromosome 7 open reading frame 44		2.86453
	12492	8135915	C7orf68	chromosome 7 open reading frame 68		2.37754
	8133	8146225	C8orf40	chromosome 8 open reading frame 40		3.0507
	17983	8040843	CAD	carbamoyl-phosphate synthetase 2, aspartate transcarbamylase, and dihydroorotase		4.34926
	32123	8057578	CALCRL	calcitonin receptor-like		3.24446
	26211	8052010	CALM2	calmodulin 2 (phosphorylase kinase, delta)		4.42556
	7004	8026106	CALR	calreticulin		4.05303
	31056	8135955	CALU	calumenin		4.07226
	21178	7908614	CAMSAP1L1	calmodulin regulated spectrin-associated protein 1-like 1		3.70499
	30961	7956910	CAND1	cullin-associated and neddylation-dissociated 1		5.15013
	7510	8110522	CANX	calnexin		6.88755
	29557	7900382	CAP1	CAP, adenylate cyclase-associated protein 1 (yeast)		4.8676
	9041	8078110	CAPN7	calpain 7		3.82378
	19080	7939242	CAPRIN1	cell cycle associated protein 1		5.19329
	13745	7913169	CAPZB	capping protein (actin filament) muscle Z-line, beta		5.7176
	25575	7933760	CCDC6	coiled-coil domain containing 6		2.66626
	12084	8102643	CCNA2	cyclin A2		4.419
	15369	7983969	CCNB2	cyclin B2		3.94258
	7944	8101212	CCNI	cyclin I		4.29676
	18130	7976648	CCNK	cyclin K		2.93045
	6413	7957052	CCT2	chaperonin containing TCP1, subunit 2 (beta)		5.54309
	19727	7920984	CCT3	chaperonin containing TCP1, subunit 3 (gamma)		6.16517
	18833	8052562	CCT4	chaperonin containing TCP1, subunit 4 (delta)		6.16872
	16479	8104449	CCT5	chaperonin containing TCP1, subunit 5 (epsilon)		5.62768
	7372	8132943	CCT6A	chaperonin containing TCP1, subunit 6A (zeta 1)		6.44513
	18505	8042720	CCT7	chaperonin containing TCP1, subunit 7 (eta)		5.63127
	13538	7937508	CD151	CD151 molecule (Raph blood group)		3.13405
	9237	7937802	CD81	CD81 molecule		3.03431
	9068	7926207	CDC123	cell division cycle 123 homolog (S. cerevisiae)		6.69568
	17733	8114396	CDC23	cell division cycle 23 homolog (S. cerevisiae)		2.6179
	20018	8086880	CDC25A	cell division cycle 25 homolog A (S. pombe)		2.84656
	15031	8016324	CDC27	cell division cycle 27 homolog (S. cerevisiae)		4.10773
	12628	7981387	CDC42BPB	CDC42 binding protein kinase beta (DMPK-like)		2.67446
	17777	8007071	CDC6	cell division cycle 6 homolog (S. cerevisiae)		5.78012
	11261	7949364	CDCA5	cell division cycle associated 5		3.45034
	31698	7956076	CDK2	cyclin-dependent kinase 2		2.80724
	26857	7964522	CDK4	cyclin-dependent kinase 4		2.82224
	5580	8158112	CDK9	cyclin-dependent kinase 9		2.17071
	12982	8060772	CDS2	CDP-diacylglycerol synthase (phosphatidate cytidylyltransferase) 2		4.25167
	8576	7997381	CENPN	centromere protein N		4.49198
	30248	8013015	CENPV	centromere protein V		3.1633
	19091	8020267	CEP192	centrosomal protein 192kDa		2.29415
	20793	8156026	CEP78	centrosomal protein 78kDa		2.66832
	13396	7949496	CFL1	cofilin 1 (non-muscle)		4.80988
	23528	7928401	CHCHD1	coiled-coil-helix-coiled-coil-helix domain containing 1		3.70173
	19317	7904883	CHD1L	chromodomain helicase DNA binding protein 1-like		3.99244
	26497	7960594	CHD4	chromodomain helicase DNA binding protein 4		7.57308
	31400	7977693	CHD8	chromodomain helicase DNA binding protein 8		3.21427
	22073	8035156	CHERP	calcium homeostasis endoplasmic reticulum protein		3.77263
	11943	8039796	CHMP2A	chromatin modifying protein 2A		4.87134
	11719	8081055	CHMP2B	chromatin modifying protein 2B		5.60782
	16364	7982878	CHP	calcium binding protein P22		3.87702
	20512	7975113	CHURC1	churchill domain containing 1		2.4994
	14901	7996891	CIRH1A	cirrhosis, autosomal recessive 1A (cirhin)		2.46067
	19401	7927649	CISD1	CDGSH iron sulfur domain 1		4.5219
	25320	7947694	CKAP5	cytoskeleton associated protein 5		5.91718
	15782	8112327	CKS1B	CDC28 protein kinase regulatory subunit 1B		5.72323
	15300	8156290	CKS2	CDC28 protein kinase regulatory subunit 2		6.0664
	32441	8054888	CLASP1	cytoplasmic linker associated protein 1		2.32872
	31558	8178598	CLIC1	chloride intracellular channel 1		3.99981
	9094	8115524	CLINT1	clathrin interactor 1		4.81845
	24698	8110803	CLPTM1L	CLPTM1-like		3.74828
	7999	7989735	CLPX	ClpX caseinolytic peptidase X homolog (E. coli)		3.37208
	22757	8008834	CLTC	clathrin, heavy chain (Hc)		7.57103
	9060	7997427	CMIP	c-Maf-inducing protein		2.66104
	26235	8090546	CNBP	CCHC-type zinc finger, nucleic acid binding protein		3.59609
	26794	7910014	CNIH4	cornichon homolog 4 (Drosophila)		3.36375
	27456	8024111	CNN2	calponin 2		2.84786
	16101	7917885	CNN3	calponin 3, acidic		2.38051
	24534	8001693	CNOT1	CCR4-NOT transcription complex, subunit 1		7.54066
	8332	8078412	CNOT10	CCR4-NOT transcription complex, subunit 10		2.66176
	24608	7957106	CNOT2	CCR4-NOT transcription complex, subunit 2		3.13616
	12901	8109462	CNOT8	CCR4-NOT transcription complex, subunit 8		2.57038
	6058	8159654	COBRA1	cofactor of BRCA1		2.01006
	24886	8016858	COIL	coilin		3.085
	11658	7921583	COPA	coatomer protein complex, subunit alpha		5.38113
	10031	7946703	COPB1	coatomer protein complex, subunit beta 1		6.50041
	13804	8082478	COPG	coatomer protein complex, subunit gamma		4.64327
	25375	8013094	COPS3	COP9 constitutive photomorphogenic homolog subunit 3 (Arabidopsis)		5.32119
	23640	8134699	COPS6	COP9 constitutive photomorphogenic homolog subunit 6 (Arabidopsis)		2.85284
	23863	7966135	CORO1C	coronin, actin binding protein, 1C		4.50317
	7050	7979906	COX16	COX16 cytochrome c oxidase assembly homolog (S. cerevisiae)		4.60484
	19330	7990436	COX5A	cytochrome c oxidase subunit Va		5.40098
	21308	7959153	COX6A1	cytochrome c oxidase subunit VIa polypeptide 1		2.63547
	31595	8027932	COX6B1	cytochrome c oxidase subunit Vib polypeptide 1 (ubiquitous)		2.55413
	24773	8168470	COX7B	cytochrome c oxidase subunit VIIb		3.22845
	21333	8065963	CPNE1	copine I		3.85262
	10102	8147172	CPNE3	copine III		4.55771
	7681	8153727	CPSF1	cleavage and polyadenylation specific factor 1, 160kDa		2.5479
	19630	7976243	CPSF2	cleavage and polyadenylation specific factor 2, 100kDa		5.08219
	25786	7999044	CREBBP	CREB binding protein		2.24171
	27476	8006850	CRKRS	Cdc2-related kinase, arginine/serine-rich		2.32627
	9905	8078450	CRTAP	cartilage associated protein		2.44662
	12065	8063283	CSE1L	CSE1 chromosome segregation 1-like (yeast)		10.5304
	7689	8019463	CSNK1D	casein kinase 1, delta		3.07347
	7503	8076056	CSNK1E	casein kinase 1, epsilon		2.12108
	25516	8064351	CSNK2A1	casein kinase 2, alpha 1 polypeptide		4.0961
	5931	7946655	CSNK2A1P	casein kinase 2, alpha 1 polypeptide pseudogene		2.57382
	19307	8178050	CSNK2B	casein kinase 2, beta polypeptide		3.37283
	26664	7963235	CSRNP2	cysteine-serine-rich nuclear protein 2		3.01091
	23486	8070701	CSTB	cystatin B (stefin B)		3.03774
	4361	8180351	CTBP2	C-terminal binding protein 2		2.19684
	32814	7964579	CTDSP2	CTD (carboxy-terminal domain, RNA polymerase II, polypeptide A) small phosphatase 2		2.72336
	31200	8108378	CTNNA1	catenin (cadherin-associated protein), alpha 1, 102kDa		5.94275
	14417	8079021	CTNNB1	catenin (cadherin-associated protein), beta 1, 88kDa		6.85126
	8271	7940079	CTNND1	catenin (cadherin-associated protein), delta 1		2.69665
	19115	7900510	CTPS	CTP synthase		3.89864
	29395	7947894	CUGBP1	CUG triplet repeat, RNA binding protein 1		2.63485
	27576	7933047	CUL2	cullin 2		5.49866
	19139	7996947	CYB5B	cytochrome b5 type B (outer mitochondrial membrane)		3.52991
	22316	8076481	CYB5R3	cytochrome b5 reductase 3		2.32191
	20862	8148728	CYC1	cytochrome c-1		3.52045
	8424	7981824	CYFIP1	cytoplasmic FMR1 interacting protein 1		3.00891
	32270	8051583	CYP1B1	cytochrome P450, family 1, subfamily B, polypeptide 1		4.52369
	7377	7977775	DAD1	defender against cell death 1		4.88023
	21416	7955464	DAZAP2	DAZ associated protein 2		3.46773
	28311	8099570	DCAF16	DDB1 and CUL4 associated factor 16		4.96378
	12336	8103859	DCTD	dCMP deaminase		2.84118
	20117	8053107	DCTN1	dynactin 1 (p150, glued homolog, Drosophila)		2.94337
	24465	7964466	DCTN2	dynactin 2 (p50)		2.14433
	27354	7994102	DCTN5	dynactin 5 (p25)		3.47311
	20477	8095009	DCUN1D4	DCN1, defective in cullin neddylation 1, domain containing 4 (S. cerevisiae)		4.73262
	12608	8179819	DDAH2	dimethylarginine dimethylaminohydrolase 2		2.01863
	29587	7948534	DDB1	damage-specific DNA binding protein 1, 127kDa		5.79047
	22713	8145922	DDHD2	DDHD domain containing 2		2.49837
	16934	7913256	DDOST	dolichyl-diphosphooligosaccharide-protein glycosyltransferase		3.19118
	18016	8040386	DDX1	DEAD (Asp-Glu-Ala-Asp) box polypeptide 1		7.05698
	28956	8076077	DDX17	DEAD (Asp-Glu-Ala-Asp) box polypeptide 17		4.6333
	19283	8044745	DDX18	DEAD (Asp-Glu-Ala-Asp) box polypeptide 18		2.06124
	28717	7962869	DDX23	DEAD (Asp-Glu-Ala-Asp) box polypeptide 23		2.74016
	4668	7981032	DDX24	DEAD (Asp-Glu-Ala-Asp) box polypeptide 24		4.531
	13751	8166876	DDX3X	DEAD (Asp-Glu-Ala-Asp) box polypeptide 3, X-linked		4.85082
	23294	8017634	DDX5	DEAD (Asp-Glu-Ala-Asp) box polypeptide 5		5.61
	9560	8014574	DDX52	DEAD (Asp-Glu-Ala-Asp) box polypeptide 52		2.62502
	26739	8139392	DDX56	DEAD (Asp-Glu-Ala-Asp) box polypeptide 56		3.22147
	23279	8154531	DENND4C	DENN/MADD domain containing 4C		2.50818
	6890	7946478	DENND5A	DENN/MADD domain containing 5A		3.25735
	24502	8042801	DGUOK	deoxyguanosine kinase		3.32285
	15237	7916432	DHCR24	24-dehydrocholesterol reductase		2.23561
	29100	7950067	DHCR7	7-dehydrocholesterol reductase		2.23547
	25873	8022640	DHFR	dihydrofolate reductase		8.57758
	20378	8099649	DHX15	DEAH (Asp-Glu-Ala-His) box polypeptide 15		5.81162
	8789	8079563	DHX30	DEAH (Asp-Glu-Ala-His) box polypeptide 30		2.3304
	12664	7936949	DHX32	DEAH (Asp-Glu-Ala-His) box polypeptide 32		3.35548
	13075	8011861	DHX33	DEAH (Asp-Glu-Ala-His) box polypeptide 33		2.61941
	8612	8007505	DHX8	DEAH (Asp-Glu-Ala-His) box polypeptide 8		3.61561
	25224	7908022	DHX9	DEAH (Asp-Glu-Ala-His) box polypeptide 9		7.02705
	7346	7981111	DICER1	dicer 1, ribonuclease type III		2.831
	21158	8170971	DKC1	dyskeratosis congenita 1, dyskerin		3.98671
	7538	7927631	DKK1	dickkopf homolog 1 (Xenopus laevis)		4.68133
	17599	7979307	DLGAP5	discs, large (Drosophila) homolog-associated protein 5		4.88142
	22997	7975747	DLST	dihydrolipoamide S-succinyltransferase (E2 component of 2-oxo-glutarate complex)		2.35567
	17751	7934026	DNA2	DNA replication helicase 2 homolog (yeast)		2.90772
	24047	8001185	DNAJA2	DnaJ (Hsp40) homolog, subfamily A, member 2		2.24065
	11000	8034837	DNAJB1	DnaJ (Hsp40) homolog, subfamily B, member 1		2.06894
	12469	8084634	DNAJB11	DnaJ (Hsp40) homolog, subfamily B, member 11		6.4496
	25641	7912112	DNAJC11	DnaJ (Hsp40) homolog, subfamily C, member 11		5.38897
	30085	7974190	DNAJC19	DnaJ (Hsp40) homolog, subfamily C, member 19		7.76142
	25596	7914194	DNAJC8	DnaJ (Hsp40) homolog, subfamily C, member 8		2.97888
	22635	8033912	DNMT1	DNA (cytosine-5-)-methyltransferase 1		2.83705
	22314	7916669	DOCK7	dedicator of cytokinesis 7		4.06749
	30082	8070129	DONSON	downstream neighbor of SON		2.43285
	31132	7941243	DPF2	D4, zinc and double PHD fingers family 2		2.55806
	17051	7918034	DPH5	DPH5 homolog (S. cerevisiae)		2.11452
	29514	8145470	DPYSL2	dihydropyrimidinase-like 2		3.69565
	27694	7918474	DRAM2	DNA-damage regulated autophagy modulator 2		2.03866
	26052	8152582	DSCC1	defective in sister chromatid cohesion 1 homolog (S. cerevisiae)		5.31732
	32423	8121588	DSE	dermatan sulfate epimerase		2.52916
	11184	8066074	DSN1	DSN1, MIND kinetochore complex component, homolog (S. cerevisiae)		2.06002
	15238	7909568	DTL	denticleless homolog (Drosophila)		4.51426
	14335	7965335	DUSP6	dual specificity phosphatase 6		2.92961
	25114	8023228	DYM	dymeclin		3.82121
	14670	7976876	DYNC1H1	dynein, cytoplasmic 1, heavy chain 1		4.72417
	4321	8180311	DYNC1I2	dynein, cytoplasmic 1, intermediate chain 2		8.24758
	16444	8001841	DYNC1LI2	dynein, cytoplasmic 1, light intermediate chain 2		3.6446
	7560	7980535	DYNLL1	dynein, light chain, LC8-type 1		4.93438
	9693	8130499	DYNLT1	dynein, light chain, Tctex-type 1		3.24719
	24577	8068551	DYRK1A	dual-specificity tyrosine-(Y)-phosphorylation regulated kinase 1A		2.06544
	28258	8036602	ECH1	enoyl Coenzyme A hydratase 1, peroxisomal		3.26052
	20023	8129379	ECHDC1	enoyl Coenzyme A hydratase domain containing 1		2.53877
	13057	8158952	EEF1A1	eukaryotic translation elongation factor 1 alpha 1		3.7235
	7854	7948679	EEF1G	eukaryotic translation elongation factor 1 gamma		4.1433
	16547	8032730	EEF2	eukaryotic translation elongation factor 2		5.83402
	4597	8016099	EFTUD2	elongation factor Tu GTP binding domain containing 2		6.96093
	5816	8007141	EIF1	eukaryotic translation initiation factor 1		4.95701
	13356	7982620	EIF2AK4	eukaryotic translation initiation factor 2 alpha kinase 4		2.63569
	31135	7975224	EIF2S1	eukaryotic translation initiation factor 2, subunit 1 alpha, 35kDa		3.71695
	21389	8131111	EIF3B	eukaryotic translation initiation factor 3, subunit B		3.08513
	9800	7994415	EIF3C	eukaryotic translation initiation factor 3, subunit C		6.72368
	28300	8075798	EIF3D	eukaryotic translation initiation factor 3, subunit D		5.28972
	27078	8152323	EIF3E	eukaryotic translation initiation factor 3, subunit E		6.79696
	4420	8180410	EIF3F	eukaryotic translation initiation factor 3, subunit F		2.95621
	4825	7899737	EIF3I	eukaryotic translation initiation factor 3, subunit I		4.17212
	18440	8028514	EIF3K	eukaryotic translation initiation factor 3, subunit K		2.98589
	32369	8072946	EIF3L	eukaryotic translation initiation factor 3, subunit L		6.71538
	19263	7939137	EIF3M	eukaryotic translation initiation factor 3, subunit M		5.57387
	24964	8004497	EIF4A1	eukaryotic translation initiation factor 4A, isoform 1		4.05174
	10159	8019046	EIF4A3	eukaryotic translation initiation factor 4A, isoform 3		3.73695
	19114	8135268	EIF4B	eukaryotic translation initiation factor 4B		8.75884
	27025	7928119	EIF4EBP2	eukaryotic translation initiation factor 4E binding protein 2		3.53593
	17739	8084439	EIF4G1	eukaryotic translation initiation factor 4 gamma, 1		5.23732
	30233	7946610	EIF4G2	eukaryotic translation initiation factor 4 gamma, 2		6.26389
	32030	8133434	EIF4H	eukaryotic translation initiation factor 4H		3.66555
	5023	7928630	EIF5AL1	eukaryotic translation initiation factor 5A-like 1		5.23054
	28189	8012856	ELAC2	elaC homolog 2 (E. coli)		3.70635
	30900	8131096	ELFN1	extracellular leucine-rich repeat and fibronectin type III domain containing 1		2.04217
	17525	7954090	EMP1	epithelial membrane protein 1		6.37467
	5193	7924619	ENAH	enabled homolog (Drosophila)		3.7467
	19664	7912198	ENO1	enolase 1, (alpha)		6.1236
	25022	8073345	EP300	E1A binding protein p300		2.82956
	7989	7959995	EP400	E1A binding protein p400		2.14159
	6348	8129497	EPB41L2	erythrocyte membrane protein band 4.1-like 2		3.04472
	21228	7924351	EPRS	glutamyl-prolyl-tRNA synthetase		7.70225
	12380	8005994	ERAL1	Era G-protein-like 1 (E. coli)		2.04116
	21513	8054978	ERCC3	excision repair cross-complementing rodent repair deficiency, complementation group 3 (xeroderma pigmentosum group B complementing)		4.89544
	30805	8062174	ERGIC3	ERGIC and golgi 3		2.61139
	9725	7979864	ERH	enhancer of rudimentary homolog (Drosophila)		10.6908
	20264	7935692	ERLIN1	ER lipid raft associated 1		6.34588
	26465	7979179	ERO1L	ERO1-like (S. cerevisiae)		4.6197
	30315	8145570	ESCO2	establishment of cohesion 1 homolog 2 (S. cerevisiae)		2.21525
	18009	7955736	ESPL1	extra spindle pole bodies homolog 1 (S. cerevisiae)		2.20984
	11507	7956166	ESYT1	extended synaptotagmin-like protein 1		2.98686
	30311	7990566	ETFA	electron-transfer-flavoprotein, alpha polypeptide		5.85882
	18789	8092578	ETV5	ets variant 5		2.69772
	30733	7979367	EXOC5	exocyst complex component 5		3.73304
	23529	7912385	EXOSC10	exosome component 10		3.06082
	30680	8158714	EXOSC2	exosome component 2		6.09844
	30544	8130505	EZR	ezrin		2.89156
	8295	7948420	FABP5	fatty acid binding protein 5 (psoriasis-associated)		6.35847
	30197	7948612	FADS1	fatty acid desaturase 1		2.6291
	29045	7940565	FADS2	fatty acid desaturase 2		4.0245
	14132	7915995	FAF1	Fas (TNFRSF6) associated factor 1		3.9786
	17836	8110169	FAF2	Fas associated factor family member 2		3.85508
	4413	8180403	FAM115A	family with sequence similarity 115, member A		3.30221
	32870	8123494	FAM120B	family with sequence similarity 120B		2.20587
	17393	8045142	FAM128B	family with sequence similarity 128, member B		2.87012
	26217	8015655	FAM134C	family with sequence similarity 134, member C		2.37053
	22888	8052866	FAM136A	family with sequence similarity 136, member A		2.34995
	20588	8055249	FAM168B	family with sequence similarity 168, member B		2.12982
	14933	8005501	FAM18B2	family with sequence similarity 18, member B2		3.84598
	21114	7971039	FAM48A	family with sequence similarity 48, member A		3.88429
	18940	8003611	FAM57A	family with sequence similarity 57, member A		2.95337
	4266	8180256	FAM60A	family with sequence similarity 60, member A		6.10584
	5644	8151644	FAM82B	family with sequence similarity 82, member B		2.6299
	29207	8149387	FAM86B1	family with sequence similarity 86, member B1		2.75188
	21553	8148208	FAM91A1	family with sequence similarity 91, member A1		2.32004
	14013	8077731	FANCD2	Fanconi anemia, complementation group D2		4.19177
	14236	8019392	FASN	fatty acid synthase		6.22425
	23890	8047815	FASTKD2	FAST kinase domains 2		4.272
	19521	8104079	FAT1	FAT tumor suppressor homolog 1 (Drosophila)		3.0515
	24043	8036777	FBL	fibrillarin		4.56347
	17933	8052024	FBXO11	F-box protein 11		4.02615
	22732	8049961	FBXO25	F-box protein 25		2.18892
	17915	8163784	FBXW2	F-box and WD repeat domain containing 2		2.65673
	27466	8144669	FDFT1	farnesyl-diphosphate farnesyltransferase 1		6.52487
	9555	8023466	FECH	ferrochelatase (protoporphyria)		2.75874
	19209	7979204	FERMT2	fermitin family homolog 2 (Drosophila)		7.77752
	23350	7925480	FH	fumarate hydratase		2.55989
	29886	7949518	FIBP	fibroblast growth factor (acidic) intracellular binding protein		2.1565
	28482	8007154	FKBP10	FK506 binding protein 10, 65 kDa		3.18705
	18348	8120428	FKBP1A	FK506 binding protein 1A, 12kDa		3.53221
	22623	8013191	FLII	flightless I homolog (Drosophila)		2.55535
	5744	8017704	FLJ32065	hypothetical protein FLJ32065		3.2877
	18274	8176026	FLNA	filamin A, alpha		3.54194
	21647	7909628	FLVCR1	feline leukemia virus subgroup C cellular receptor 1		2.8731
	29349	7915408	FOXJ3	forkhead box J3		2.00375
	7546	7960340	FOXM1	forkhead box M1		2.44616
	6467	8013307	FOXO3B	forkhead box O3B pseudogene		3.83116
	16286	7948656	FTH1	ferritin, heavy polypeptide 1		3.8719
	18398	7995655	FTO	fat mass and obesity associated		2.53011
	20811	7917156	FUBP1	far upstream element (FUSE) binding protein 1		4.37293
	22738	7995069	FUS	fusion (involved in t(12;16) in malignant liposarcoma)		6.07806
	17460	8012110	GABARAP	GABA(A) receptor-associated protein		3.67094
	16916	8133030	GABPA	GA binding protein transcription factor, alpha subunit 60kDa		8.86678
	8593	8020903	GALNT1	UDP-N-acetyl-alpha-D-galactosamine:polypeptide N-acetylgalactosaminyltransferase 1 (GalNAc-T1)		4.09854
	5319	7948744	GANAB	glucosidase, alpha; neutral AB		6.87676
	8730	7953385	GAPDH	glyceraldehyde-3-phosphate dehydrogenase		3.41089
	25699	8157858	GAPVD1	GTPase activating protein and VPS9 domains 1		2.52429
	13837	8132070	GARS	glycyl-tRNA synthetase		8.35483
[truncated: 1,113 more rows]
